# Supplementary material for: Poly[1,4-bis­(4-pyridylmeth­yl)piperazine­diium [[tetra­aqua­cobaltate(II)]-μ-pyromellitato-κ2 O 1:O 4] dihydrate]
Source: Acta Crystallogr Sect E Struct Rep Online. 2009 Nov 28;65(Pt 12):m1709. doi: 10.1107/S1600536809051101 (PMC2972020; doi:10.1107/S1600536809051101)
Supplement: Supplementary file 1 [file e-65-m1709-sup1.cif]

##############################################################################
###                                                                        ###
###        Electronic paper (Acta Crystallographica Section E)             ###
###                                                                        ###
##############################################################################
#                                                                            #
# This CIF contains the data in a paper accepted for publication in Acta     #
# Crystallographica Section E. It conforms to the requirements of Notes      #
# for Authors for Section E, and has been peer reviewed under the auspices   #
# of the IUCr Commission on Journals.                                        #
#                                                                            #
# Full details of the Crystallographic Information File format               #
# are given in the paper "The Crystallographic Information File (CIF):       #
# a New Standard Archive File for Crystallography" by S. R. Hall, F. H.      #
# Allen and I. D. Brown [Acta Cryst. (1991), A47, 655-685].                  #
#                                                                            #
# The current version of the core CIF dictionary is obtainable from          #
# ftp://ftp.iucr.org/pub/cif_core.dic. The current version number is 2.4.    #
#                                                                            #
# Software is freely available for graphical display of the structure(s) in  #
# this CIF.  For information consult the CIF home page http://www.iucr.org/  #
# cif/home.html                                                              #
#                                                                            #
# This file may be used for bona fide research purposes within the           #
# scientific community so long as proper attribution is given to the journal # 
# article from which it was obtained.                                        #
#                                                                            #
##############################################################################
                                             
data_I
_audit_creation_method     SHELXL-97
_chemical_name_systematic
;
Poly[1,4-bis(4-pyridylmethyl)piperazinediium
[[tetraaquacobaltate(II)]-\m-pyromellitato-\k^2^O^1^:O^4^] dihydrate]
;
_chemical_name_common     ?
_chemical_formula_moiety     'C16 H22 N4 2+, C10 H10 Co O12 2-, 2(H2 O)'
_chemical_formula_sum     'C26 H36 Co N4 O14'
_chemical_formula_iupac     '(C16 H22 N4) [Co (C10 H2 O8) (H2 O)4], 2H2 O'
_chemical_formula_weight     687.52
_chemical_melting_point     ?
_symmetry_cell_setting     Triclinic
_symmetry_space_group_name_H-M     'P -1'
_symmetry_space_group_name_Hall     '-P 1'
loop_
    _symmetry_equiv_pos_as_xyz
    'x, y, z'
    '-x, -y, -z'
_cell_length_a     7.278(2)
_cell_length_b     9.752(3)
_cell_length_c     11.257(3)
_cell_angle_alpha     66.733(3)
_cell_angle_beta     75.168(3)
_cell_angle_gamma     83.359(3)
_cell_volume     709.5(3)
_cell_formula_units_Z     1
_cell_measurement_reflns_used     11370
_cell_measurement_theta_min     2.02
_cell_measurement_theta_max     26.49
_cell_measurement_temperature     173(2)
_exptl_crystal_description     block
_exptl_crystal_colour     pink
_exptl_crystal_size_max     0.24
_exptl_crystal_size_mid     0.14
_exptl_crystal_size_min     0.10
_exptl_crystal_density_diffrn     1.609
_exptl_crystal_density_meas     ?
_exptl_crystal_density_method     'not measured'
_exptl_crystal_F_000     359
_exptl_absorpt_coefficient_mu     0.686
_exptl_absorpt_correction_type     multi-scan
_exptl_absorpt_process_details     '(SADABS; Sheldrick, 1996)'
_exptl_absorpt_correction_T_min     0.8527
_exptl_absorpt_correction_T_max     0.9334
_diffrn_ambient_temperature     173(2)
_diffrn_radiation_type     MoK\a
_diffrn_radiation_wavelength     0.71073
_diffrn_radiation_source     'fine-focus sealed tube'
_diffrn_radiation_monochromator     graphite
_diffrn_measurement_device_type     'Bruker APEXII CCD'
_diffrn_measurement_method     '\f and \w scans'
_diffrn_detector_area_resol_mean     ?
_diffrn_reflns_number     11370
_diffrn_reflns_av_R_equivalents     0.0577
_diffrn_reflns_av_sigmaI/netI     0.0478
_diffrn_reflns_theta_min     2.02
_diffrn_reflns_theta_max     26.49
_diffrn_reflns_theta_full     25.00
_diffrn_measured_fraction_theta_max     0.993
_diffrn_measured_fraction_theta_full     1.000
_diffrn_reflns_limit_h_min     -9
_diffrn_reflns_limit_h_max     9
_diffrn_reflns_limit_k_min     -12
_diffrn_reflns_limit_k_max     12
_diffrn_reflns_limit_l_min     -14
_diffrn_reflns_limit_l_max     14
_diffrn_standards_number     ?
_diffrn_standards_interval_count     ?
_diffrn_standards_interval_time     ?
_diffrn_standards_decay_%     ?
_reflns_number_total     2908
_reflns_number_gt     2511
_reflns_threshold_expression     I>2\s(I)
_refine_ls_structure_factor_coef     Fsqd
_refine_ls_matrix_type     full
_refine_ls_R_factor_all     0.0576
_refine_ls_R_factor_gt     0.0503
_refine_ls_wR_factor_gt     0.1451
_refine_ls_wR_factor_ref     0.1531
_refine_ls_goodness_of_fit_ref     1.046
_refine_ls_restrained_S_all     1.046
_refine_ls_number_reflns     2908
_refine_ls_number_parameters     226
_refine_ls_number_restraints     10
_refine_ls_hydrogen_treatment     mixed
_refine_ls_weighting_scheme     calc
_refine_ls_weighting_details
                 'calc w=1/[\s^2^(Fo^2^)+(0.1134P)^2^] where P=(Fo^2^+2Fc^2^)/3'
_atom_sites_solution_hydrogens     geom
_atom_sites_solution_primary     direct
_atom_sites_solution_secondary     difmap
_refine_ls_shift/su_max     0.000
_refine_ls_shift/su_mean     0.000
_refine_diff_density_max     1.234
_refine_diff_density_min     -0.908
_refine_ls_extinction_method     none
_refine_ls_extinction_coef     ?
loop_
    _atom_type_symbol
    _atom_type_description
    _atom_type_scat_dispersion_real
    _atom_type_scat_dispersion_imag
    _atom_type_scat_source
    'C' 'C' 0.0033 0.0016
                         'International Tables Vol C Tables 4.2.6.8 and 6.1.1.4'
    'H' 'H' 0.0000 0.0000
                         'International Tables Vol C Tables 4.2.6.8 and 6.1.1.4'
    'N' 'N' 0.0061 0.0033
                         'International Tables Vol C Tables 4.2.6.8 and 6.1.1.4'
    'O' 'O' 0.0106 0.0060
                         'International Tables Vol C Tables 4.2.6.8 and 6.1.1.4'
    'Co' 'Co' 0.3494 0.9721
                         'International Tables Vol C Tables 4.2.6.8 and 6.1.1.4'
_computing_data_collection     'APEX2 (Bruker, 2007)'
_computing_cell_refinement     'SAINT (Bruker, 2007)'
_computing_data_reduction     'SAINT (Bruker, 2007)'
_computing_structure_solution     'SHELXS97 (Sheldrick, 2008)'
_computing_structure_refinement     'SHELXL97 (Sheldrick, 2008)'
_computing_molecular_graphics     'CrystalMaker (Palmer, 2007)'
_computing_publication_material     'SHELXL97 (Sheldrick, 2008)'
loop_
    _atom_site_type_symbol
    _atom_site_label
    _atom_site_fract_x
    _atom_site_fract_y
    _atom_site_fract_z
    _atom_site_U_iso_or_equiv
    _atom_site_adp_type
    _atom_site_calc_flag
    _atom_site_refinement_flags
    _atom_site_occupancy
    _atom_site_disorder_assembly
    _atom_site_disorder_group
    Co Co1 1.0000 0.0000 0.5000 0.0155(2) Uani d S 1 . .
    O O1 0.8311(2) 0.19744(19) 0.45730(18) 0.0192(4) Uani d . 1 . .
    O O1W 0.4690(3) -0.1576(2) 0.6340(2) 0.0255(4) Uani d D 1 . .
    H H1WA 0.437(4) -0.070(3) 0.639(3) 0.031 Uiso d D 1 . .
    H H1WB 0.375(4) -0.178(4) 0.607(3) 0.031 Uiso d D 1 . .
    O O2 0.9191(3) 0.2866(2) 0.58976(19) 0.0235(4) Uani d . 1 . .
    O O3 0.3143(3) 0.2159(2) 0.82962(18) 0.0236(4) Uani d . 1 . .
    O O4 0.5304(3) 0.1042(2) 0.7189(2) 0.0332(5) Uani d . 1 . .
    O O5 0.8431(3) -0.0690(2) 0.69373(18) 0.0183(4) Uani d D 1 . .
    H H5A 0.829(4) -0.163(2) 0.748(3) 0.022 Uiso d D 1 . .
    H H5B 0.742(3) -0.024(3) 0.718(3) 0.022 Uiso d D 1 . .
    O O6 0.8063(3) -0.0969(2) 0.44473(18) 0.0193(4) Uani d D 1 . .
    H H6C 0.705(3) -0.132(3) 0.504(3) 0.023 Uiso d D 1 . .
    H H6D 0.876(4) -0.166(3) 0.425(3) 0.023 Uiso d D 1 . .
    N N1 0.7991(3) -0.3648(3) 0.8552(2) 0.0284(6) Uani d . 1 . .
    N N2 0.8089(3) -0.9425(2) 1.0284(2) 0.0170(5) Uani d D 1 . .
    H H2N 0.755(4) -1.033(2) 1.080(3) 0.020 Uiso d D 1 . .
    C C1 0.7611(4) -0.4408(3) 0.9870(3) 0.0258(6) Uani d . 1 . .
    H H1 0.7635 -0.3891 1.0426 0.031 Uiso calc R 1 . .
    C C2 0.7185(4) -0.5911(3) 1.0460(3) 0.0224(6) Uani d . 1 . .
    H H2 0.6933 -0.6409 1.1399 0.027 Uiso calc R 1 . .
    C C3 0.7131(4) -0.6683(3) 0.9661(3) 0.0187(5) Uani d . 1 . .
    C C4 0.7549(4) -0.5898(3) 0.8292(3) 0.0242(6) Uani d . 1 . .
    H H4 0.7544 -0.6384 0.7709 0.029 Uiso calc R 1 . .
    C C5 0.7970(4) -0.4404(3) 0.7793(3) 0.0275(6) Uani d . 1 . .
    H H5 0.8261 -0.3883 0.6856 0.033 Uiso calc R 1 . .
    C C6 0.6512(4) -0.8286(3) 1.0280(3) 0.0204(6) Uani d . 1 . .
    H H6A 0.5805 -0.8497 1.1210 0.024 Uiso calc R 1 . .
    H H6B 0.5619 -0.8407 0.9798 0.024 Uiso calc R 1 . .
    C C7 0.9515(4) -0.9366(3) 1.1004(3) 0.0192(5) Uani d . 1 . .
    H H7A 0.8864 -0.9431 1.1912 0.023 Uiso calc R 1 . .
    H H7B 1.0192 -0.8407 1.0532 0.023 Uiso calc R 1 . .
    C C8 0.9075(4) -0.9347(3) 0.8919(3) 0.0196(5) Uani d . 1 . .
    H H8A 0.9749 -0.8389 0.8415 0.024 Uiso calc R 1 . .
    H H8B 0.8124 -0.9387 0.8443 0.024 Uiso calc R 1 . .
    C C11 0.8099(3) 0.2813(3) 0.5227(2) 0.0170(5) Uani d . 1 . .
    C C12 0.6437(3) 0.3901(3) 0.5118(2) 0.0161(5) Uani d . 1 . .
    C C13 0.4741(4) 0.3639(3) 0.6092(2) 0.0172(5) Uani d . 1 . .
    C C14 0.6677(4) 0.5255(3) 0.4034(3) 0.0178(5) Uani d . 1 . .
    H H14 0.7827 0.5429 0.3367 0.021 Uiso calc R 1 . .
    C C15 0.4396(3) 0.2173(3) 0.7278(3) 0.0176(5) Uani d . 1 . .
loop_
    _atom_site_aniso_label
    _atom_site_aniso_U_11
    _atom_site_aniso_U_22
    _atom_site_aniso_U_33
    _atom_site_aniso_U_12
    _atom_site_aniso_U_13
    _atom_site_aniso_U_23
    Co1 0.0153(3) 0.0153(3) 0.0161(3) 0.00250(18) -0.0074(2) -0.0044(2)
    O1 0.0192(9) 0.0174(9) 0.0221(9) 0.0051(7) -0.0094(8) -0.0073(8)
    O1W 0.0222(10) 0.0262(11) 0.0285(10) 0.0026(8) -0.0124(9) -0.0074(9)
    O2 0.0238(10) 0.0250(10) 0.0270(10) 0.0084(8) -0.0149(8) -0.0123(8)
    O3 0.0281(10) 0.0165(9) 0.0198(10) -0.0002(8) -0.0011(8) -0.0031(8)
    O4 0.0277(11) 0.0174(10) 0.0351(12) 0.0074(8) 0.0045(9) 0.0008(9)
    O5 0.0186(9) 0.0162(9) 0.0184(9) 0.0007(7) -0.0045(8) -0.0049(7)
    O6 0.0165(9) 0.0201(10) 0.0232(10) 0.0033(7) -0.0082(8) -0.0090(8)
    N1 0.0265(13) 0.0193(12) 0.0329(14) 0.0013(9) -0.0061(11) -0.0042(10)
    N2 0.0187(11) 0.0141(10) 0.0169(10) 0.0003(8) -0.0062(9) -0.0033(8)
    C1 0.0251(14) 0.0242(14) 0.0303(15) 0.0026(11) -0.0081(12) -0.0125(12)
    C2 0.0236(14) 0.0207(14) 0.0211(13) 0.0019(11) -0.0074(11) -0.0052(11)
    C3 0.0156(12) 0.0184(13) 0.0207(13) 0.0023(9) -0.0067(10) -0.0051(10)
    C4 0.0260(14) 0.0226(14) 0.0211(13) 0.0030(11) -0.0072(11) -0.0049(11)
    C5 0.0297(15) 0.0211(14) 0.0216(14) 0.0035(11) -0.0048(12) 0.0004(11)
    C6 0.0181(13) 0.0189(13) 0.0212(13) 0.0013(10) -0.0060(11) -0.0040(10)
    C7 0.0216(13) 0.0195(13) 0.0175(12) 0.0017(10) -0.0089(10) -0.0060(10)
    C8 0.0204(13) 0.0207(13) 0.0176(12) 0.0027(10) -0.0080(10) -0.0058(10)
    C11 0.0149(12) 0.0135(12) 0.0155(12) 0.0013(9) -0.0016(10) 0.0002(9)
    C12 0.0167(12) 0.0132(12) 0.0172(12) 0.0022(9) -0.0070(10) -0.0034(10)
    C13 0.0178(12) 0.0137(12) 0.0177(12) 0.0020(9) -0.0063(10) -0.0026(10)
    C14 0.0163(12) 0.0160(12) 0.0179(12) 0.0013(9) -0.0052(10) -0.0027(10)
    C15 0.0142(12) 0.0165(12) 0.0196(13) 0.0008(9) -0.0063(10) -0.0032(10)
loop_
    _geom_bond_atom_site_label_1
    _geom_bond_atom_site_label_2
    _geom_bond_site_symmetry_2
    _geom_bond_distance
    _geom_bond_publ_flag
    Co1 O5 . 2.0631(18) ?
    Co1 O1 . 2.1150(17) ?
    Co1 O6 . 2.1184(18) ?
    O1 C11 . 1.274(3) ?
    O1W H1WA . 0.881(18) ?
    O1W H1WB . 0.885(17) ?
    O2 C11 . 1.246(3) ?
    O3 C15 . 1.266(3) ?
    O4 C15 . 1.244(3) ?
    O5 H5A . 0.875(17) ?
    O5 H5B . 0.852(17) ?
    O6 H6C . 0.857(17) ?
    O6 H6D . 0.863(17) ?
    N1 C5 . 1.334(4) ?
    N1 C1 . 1.340(4) ?
    N2 C7 . 1.490(3) ?
    N2 C8 . 1.495(3) ?
    N2 C6 . 1.502(3) ?
    N2 H2N . 0.906(18) ?
    C1 C2 . 1.384(4) ?
    C1 H1 . 0.9500 ?
    C2 C3 . 1.393(4) ?
    C2 H2 . 0.9500 ?
    C3 C4 . 1.392(4) ?
    C3 C6 . 1.507(4) ?
    C4 C5 . 1.379(4) ?
    C4 H4 . 0.9500 ?
    C5 H5 . 0.9500 ?
    C6 H6A . 0.9900 ?
    C6 H6B . 0.9900 ?
    C7 C8 2_737 1.517(4) ?
    C7 H7A . 0.9900 ?
    C7 H7B . 0.9900 ?
    C8 C7 2_737 1.517(4) ?
    C8 H8A . 0.9900 ?
    C8 H8B . 0.9900 ?
    C11 C12 . 1.510(3) ?
    C12 C14 . 1.391(3) ?
    C12 C13 . 1.397(3) ?
    C13 C14 2_666 1.395(3) ?
    C13 C15 . 1.514(3) ?
    C14 C13 2_666 1.394(3) ?
    C14 H14 . 0.9500 ?
loop_
    _geom_angle_atom_site_label_1
    _geom_angle_atom_site_label_2
    _geom_angle_atom_site_label_3
    _geom_angle_site_symmetry_1
    _geom_angle_site_symmetry_3
    _geom_angle
    _geom_angle_publ_flag
    O5 Co1 O5 . 2_756 180.0 ?
    O5 Co1 O1 . . 88.13(7) ?
    O5 Co1 O1 2_756 . 91.87(7) ?
    O5 Co1 O1 . 2_756 91.87(7) ?
    O5 Co1 O1 2_756 2_756 88.13(7) ?
    O1 Co1 O1 . 2_756 180.0000(10)
                                 ?
    O5 Co1 O6 . . 91.72(7) ?
    O5 Co1 O6 2_756 . 88.28(7) ?
    O1 Co1 O6 . . 88.61(7) ?
    O1 Co1 O6 2_756 . 91.39(7) ?
    O5 Co1 O6 . 2_756 88.28(7) ?
    O5 Co1 O6 2_756 2_756 91.72(7) ?
    O1 Co1 O6 . 2_756 91.39(7) ?
    O1 Co1 O6 2_756 2_756 88.61(7) ?
    O6 Co1 O6 . 2_756 180.0000(10)
                                 ?
    C11 O1 Co1 . . 122.61(16) ?
    H1WA O1W H1WB . . 104(3) ?
    Co1 O5 H5A . . 123.9(19) ?
    Co1 O5 H5B . . 123(2) ?
    H5A O5 H5B . . 105(2) ?
    Co1 O6 H6C . . 116(2) ?
    Co1 O6 H6D . . 102(2) ?
    H6C O6 H6D . . 112(3) ?
    C5 N1 C1 . . 117.3(2) ?
    C7 N2 C8 . . 109.8(2) ?
    C7 N2 C6 . . 113.4(2) ?
    C8 N2 C6 . . 112.9(2) ?
    C7 N2 H2N . . 102(2) ?
    C8 N2 H2N . . 111.8(19) ?
    C6 N2 H2N . . 106.2(19) ?
    N1 C1 C2 . . 123.1(3) ?
    N1 C1 H1 . . 118.5 ?
    C2 C1 H1 . . 118.5 ?
    C1 C2 C3 . . 119.2(3) ?
    C1 C2 H2 . . 120.4 ?
    C3 C2 H2 . . 120.4 ?
    C4 C3 C2 . . 117.7(2) ?
    C4 C3 C6 . . 121.9(2) ?
    C2 C3 C6 . . 120.3(2) ?
    C5 C4 C3 . . 119.0(3) ?
    C5 C4 H4 . . 120.5 ?
    C3 C4 H4 . . 120.5 ?
    N1 C5 C4 . . 123.7(3) ?
    N1 C5 H5 . . 118.2 ?
    C4 C5 H5 . . 118.2 ?
    N2 C6 C3 . . 115.3(2) ?
    N2 C6 H6A . . 108.4 ?
    C3 C6 H6A . . 108.4 ?
    N2 C6 H6B . . 108.4 ?
    C3 C6 H6B . . 108.4 ?
    H6A C6 H6B . . 107.5 ?
    N2 C7 C8 . 2_737 109.5(2) ?
    N2 C7 H7A . . 109.8 ?
    C8 C7 H7A 2_737 . 109.8 ?
    N2 C7 H7B . . 109.8 ?
    C8 C7 H7B 2_737 . 109.8 ?
    H7A C7 H7B . . 108.2 ?
    N2 C8 C7 . 2_737 110.4(2) ?
    N2 C8 H8A . . 109.6 ?
    C7 C8 H8A 2_737 . 109.6 ?
    N2 C8 H8B . . 109.6 ?
    C7 C8 H8B 2_737 . 109.6 ?
    H8A C8 H8B . . 108.1 ?
    O2 C11 O1 . . 125.8(2) ?
    O2 C11 C12 . . 117.0(2) ?
    O1 C11 C12 . . 117.1(2) ?
    C14 C12 C13 . . 119.4(2) ?
    C14 C12 C11 . . 117.6(2) ?
    C13 C12 C11 . . 122.9(2) ?
    C14 C13 C12 2_666 . 119.4(2) ?
    C14 C13 C15 2_666 . 119.1(2) ?
    C12 C13 C15 . . 121.4(2) ?
    C12 C14 C13 . 2_666 121.1(2) ?
    C12 C14 H14 . . 119.4 ?
    C13 C14 H14 2_666 . 119.4 ?
    O4 C15 O3 . . 123.5(2) ?
    O4 C15 C13 . . 118.8(2) ?
    O3 C15 C13 . . 117.7(2) ?
loop_
    _geom_torsion_atom_site_label_1
    _geom_torsion_atom_site_label_2
    _geom_torsion_atom_site_label_3
    _geom_torsion_atom_site_label_4
    _geom_torsion_site_symmetry_1
    _geom_torsion_site_symmetry_2
    _geom_torsion_site_symmetry_3
    _geom_torsion_site_symmetry_4
    _geom_torsion
    _geom_torsion_publ_flag
    O5 Co1 O1 C11 . . . . 54.13(19) ?
    O5 Co1 O1 C11 2_756 . . . -125.86(19) ?
    O6 Co1 O1 C11 . . . . 145.90(19) ?
    O6 Co1 O1 C11 2_756 . . . -34.10(19) ?
    C5 N1 C1 C2 . . . . -0.8(4) ?
    N1 C1 C2 C3 . . . . -0.4(4) ?
    C1 C2 C3 C4 . . . . 1.2(4) ?
    C1 C2 C3 C6 . . . . -174.9(2) ?
    C2 C3 C4 C5 . . . . -0.8(4) ?
    C6 C3 C4 C5 . . . . 175.2(2) ?
    C1 N1 C5 C4 . . . . 1.2(4) ?
    C3 C4 C5 N1 . . . . -0.4(4) ?
    C7 N2 C6 C3 . . . . 59.1(3) ?
    C8 N2 C6 C3 . . . . -66.5(3) ?
    C4 C3 C6 N2 . . . . 81.0(3) ?
    C2 C3 C6 N2 . . . . -103.2(3) ?
    C8 N2 C7 C8 . . . 2_737 -58.7(3) ?
    C6 N2 C7 C8 . . . 2_737 174.0(2) ?
    C7 N2 C8 C7 . . . 2_737 59.2(3) ?
    C6 N2 C8 C7 . . . 2_737 -173.3(2) ?
    Co1 O1 C11 O2 . . . . 21.7(3) ?
    Co1 O1 C11 C12 . . . . -161.93(16) ?
    O2 C11 C12 C14 . . . . 93.1(3) ?
    O1 C11 C12 C14 . . . . -83.6(3) ?
    O2 C11 C12 C13 . . . . -82.8(3) ?
    O1 C11 C12 C13 . . . . 100.5(3) ?
    C14 C12 C13 C14 . . . 2_666 -0.5(4) ?
    C11 C12 C13 C14 . . . 2_666 175.3(2) ?
    C14 C12 C13 C15 . . . . 178.9(2) ?
    C11 C12 C13 C15 . . . . -5.3(4) ?
    C13 C12 C14 C13 . . . 2_666 0.5(4) ?
    C11 C12 C14 C13 . . . 2_666 -175.6(2) ?
    C14 C13 C15 O4 2_666 . . . 156.2(3) ?
    C12 C13 C15 O4 . . . . -23.2(4) ?
    C14 C13 C15 O3 2_666 . . . -21.5(4) ?
    C12 C13 C15 O3 . . . . 159.2(2) ?
loop_
    _geom_hbond_atom_site_label_D
    _geom_hbond_atom_site_label_H
    _geom_hbond_atom_site_label_A
    _geom_hbond_site_symmetry_A
    _geom_hbond_distance_DH
    _geom_hbond_distance_HA
    _geom_hbond_distance_DA
    _geom_hbond_angle_DHA
    _geom_hbond_publ_flag
    O1W H1WA O6 2_656 0.88(2) 2.38(3) 2.997(3) 128(3) y
    O1W H1WB O1 2_656 0.89(2) 1.88(2) 2.764(3) 174(3) y
    O5 H5A N1 . 0.88(2) 1.87(2) 2.739(3) 177(3) y
    O5 H5B O4 . 0.85(2) 1.87(2) 2.697(3) 163(3) y
    O6 H6C O1W . 0.86(2) 1.92(2) 2.753(3) 165(3) y
    O6 H6D O2 2_756 0.86(2) 1.81(2) 2.624(3) 158(3) y
    N2 H2N O3 2_647 0.91(2) 1.73(2) 2.630(3) 171(3) y
data_global
_journal_date_recd_electronic     2009-11-22
_journal_date_accepted     2009-11-26
_journal_name_full     'Acta Crystallographica, Section E'
_journal_year     2009
_journal_volume     65
_journal_issue     12
_journal_page_first     m1709
_journal_page_last     m1709
_journal_paper_category     QM
_journal_coeditor_code     HY2258
_publ_contact_author_name     'Robert L. LaDuca'
_publ_contact_author_address
;
Lyman Briggs College
Department of Chemistry
E-30 Holmes Hall
Michigan State University
East Lansing, MI 48825 USA
;
_publ_contact_author_email     laduca@msu.edu
_publ_contact_author_fax     517-432-2758
_publ_contact_author_phone     517-432-2268
_publ_section_title
;
Poly[1,4-bis(4-pyridylmethyl)piperazinediium
[[tetraaquacobaltate(II)]-\m-pyromellitato-\k^2^<i>O</i>^1^:<i>O</i>^4^]
dihydrate]
;
loop_
    _publ_author_name
    _publ_author_footnote
    _publ_author_address
    'Sposato, Laura K.' .
;
Department of Chemistry and Physics
King's College
Wilkes-Barre, PA 18711
USA
;
    'LaDuca, Robert L.' .
;
Lyman Briggs College
Department of Chemistry
Michigan State University
East Lansing, MI 48825
USA
;
