# Supplementary material for: Poly[1,4-bis­(4-pyridylmeth­yl)piperazine­diium [[tetra­aqua­cobaltate(II)]-μ-pyromellitato-κ2 O 1:O 4] dihydrate]
Source: Acta Crystallogr Sect E Struct Rep Online. 2009 Nov 28;65(Pt 12):m1709. doi: 10.1107/S1600536809051101 (PMC2972020; doi:10.1107/S1600536809051101)
Supplement: Supplementary file 2 [file e-65-m1709-Isup2.hkl]

# 
# h,k,l, Fc-squared, Fo-squared, sigma(Fo-squared) and status flag 
# 
data_I
_shelx_title ' p1bar in P-1' 
_shelx_refln_list_code          4 
_shelx_F_calc_maximum      116.54 
_exptl_crystal_F_000       359.00 
_reflns_d_resolution_high  0.7968 
 
loop_ 
 _symmetry_equiv_pos_as_xyz 
 'x, y, z' 
 '-x, -y, -z' 
 
_cell_length_a     7.2784 
_cell_length_b     9.7523 
_cell_length_c    11.2572 
_cell_angle_alpha  66.733 
_cell_angle_beta   75.168 
_cell_angle_gamma  83.359 
 
_shelx_F_squared_multiplier     1.000 
 
loop_ 
 _refln_index_h 
 _refln_index_k 
 _refln_index_l 
 _refln_F_squared_calc 
 _refln_F_squared_meas 
 _refln_F_squared_sigma 
 _refln_observed_status 
   1   0   0      351.23      375.62     21.61 o 
   2   0   0      897.03      899.62     27.47 o 
   3   0   0      549.43      534.49     16.10 o 
   4   0   0      858.63      805.63     21.98 o 
   5   0   0      226.31      216.78      8.59 o 
   6   0   0      678.85      711.44     25.99 o 
   7   0   0        2.66        3.75      3.59 o 
   8   0   0       45.09       44.57      7.27 o 
  -8   1   0        4.89        3.83      4.28 o 
  -7   1   0      145.33      166.65      9.67 o 
  -6   1   0      396.38      400.98     16.54 o 
  -5   1   0      190.72      190.90      7.93 o 
  -4   1   0       16.19       26.43      2.93 o 
  -3   1   0      828.58      910.62     24.19 o 
  -2   1   0     3308.68     3206.26     81.24 o 
  -1   1   0      458.54      420.47     12.15 o 
   0   1   0     2072.70     2035.49     62.73 o 
   1   1   0     4634.85     4290.96    117.70 o 
   2   1   0     4681.57     4754.45    119.64 o 
   3   1   0       39.85       36.27      2.12 o 
   4   1   0      180.69      178.23      6.18 o 
   5   1   0      406.67      376.13     13.09 o 
   6   1   0      392.46      387.48     15.87 o 
   7   1   0      124.32      139.04     10.78 o 
   8   1   0        0.47       -1.75      3.62 o 
  -8   2   0      572.39      532.67     26.55 o 
  -7   2   0       20.30       18.03      5.03 o 
  -6   2   0       65.25       68.37      7.18 o 
  -5   2   0      116.55      116.83      6.74 o 
  -4   2   0     1853.32     1731.50     45.41 o 
  -3   2   0       68.52       81.58      3.88 o 
  -2   2   0        1.90        1.71      0.83 o 
  -1   2   0     2232.93     2369.34    115.17 o 
   0   2   0      740.30      696.37     36.20 o 
   1   2   0     1230.30     1114.91     28.69 o 
   2   2   0       43.36       55.25      2.45 o 
   3   2   0     1073.85     1023.88     27.17 o 
   4   2   0        4.15        1.26      1.08 o 
   5   2   0      915.80      888.81     24.66 o 
   6   2   0      132.24      136.81      7.92 o 
   7   2   0      158.11      160.99      9.36 o 
   8   2   0        0.78        5.24      4.31 o 
  -8   3   0       71.34       82.60      8.36 o 
  -7   3   0      107.61      116.72      8.30 o 
  -6   3   0      159.05      165.46      9.28 o 
  -5   3   0        2.54        1.84      2.19 o 
  -4   3   0        9.38        8.65      1.81 o 
  -3   3   0        6.94        2.93      1.05 o 
  -2   3   0     2571.53     2547.03     65.14 o 
  -1   3   0     4022.59     4203.74    128.77 o 
   0   3   0       93.42      114.39      6.84 o 
   1   3   0     1472.05     1473.43     41.93 o 
   2   3   0      794.53      801.35     21.45 o 
   3   3   0      807.16      704.87     21.05 o 
   4   3   0     1464.57     1429.72     37.90 o 
   5   3   0      635.63      596.34     19.39 o 
   6   3   0       74.27       67.66      5.74 o 
   7   3   0       16.87       14.71      3.93 o 
   8   3   0       47.52       30.26      7.69 o 
  -8   4   0       45.09       33.94      6.21 o 
  -7   4   0      163.23      169.81     10.40 o 
  -6   4   0       19.01       27.33      8.12 o 
  -5   4   0       10.03        6.82      2.77 o 
  -4   4   0      216.27      184.75      8.87 o 
  -3   4   0      689.18      624.42     19.45 o 
  -2   4   0      122.61      116.01      4.44 o 
  -1   4   0      781.17      846.01     22.81 o 
   0   4   0      180.78      221.39      6.91 o 
   1   4   0     2349.55     2296.69     64.94 o 
   2   4   0      407.32      398.17     11.47 o 
   3   4   0     1213.84     1134.02     30.32 o 
   4   4   0      220.42      197.46      7.94 o 
   5   4   0      565.34      572.13     21.40 o 
   6   4   0       66.72       60.96      6.85 o 
   7   4   0      132.83      121.39      9.74 o 
   8   4   0        8.58        2.39      4.32 o 
  -7   5   0      215.58      198.94     11.52 o 
  -6   5   0        8.55        8.42      3.34 o 
  -5   5   0       54.67       68.33      6.09 o 
  -4   5   0      205.36      181.83     12.99 o 
  -3   5   0      442.00      426.43     14.33 o 
  -2   5   0      463.49      456.77     13.49 o 
  -1   5   0      129.43      127.46      4.92 o 
   0   5   0      493.65      485.50     15.53 o 
   1   5   0      107.85      122.09      5.46 o 
   2   5   0      611.56      595.60     18.74 o 
   3   5   0      895.63      912.24     27.72 o 
   4   5   0      195.73      169.28      8.58 o 
   5   5   0      257.31      255.67     14.18 o 
   6   5   0      256.61      272.87     26.99 o 
   7   5   0       80.80       90.75      9.08 o 
  -7   6   0      183.07      150.51     12.11 o 
  -6   6   0        3.27        3.95      3.40 o 
  -5   6   0      165.04      168.35      9.53 o 
  -4   6   0       33.72       31.03      4.13 o 
  -3   6   0     1145.83     1125.40     33.99 o 
  -2   6   0      358.98      333.16     11.86 o 
  -1   6   0       27.62       31.06      3.07 o 
   0   6   0       23.92       21.41      2.73 o 
   1   6   0       38.46       42.82      3.65 o 
   2   6   0      841.57      871.14     26.83 o 
   3   6   0      188.81      175.51      8.89 o 
   4   6   0      162.09      175.15      9.13 o 
   5   6   0       20.72       16.71      3.76 o 
   6   6   0      502.53      547.74     22.03 o 
   7   6   0       21.93       23.61      6.34 o 
  -6   7   0       14.38       10.82      3.97 o 
  -5   7   0      118.35      115.89      7.98 o 
  -4   7   0      460.02      467.73     18.99 o 
  -3   7   0      221.35      217.72     16.02 o 
  -2   7   0       20.93       17.71      3.49 o 
  -1   7   0       77.26       73.83      4.78 o 
   0   7   0       19.71       13.98      2.62 o 
   1   7   0      202.75      207.44      8.66 o 
   2   7   0      456.94      510.05     19.62 o 
   3   7   0      310.58      306.44     15.54 o 
   4   7   0      110.85      115.48      8.38 o 
   5   7   0       44.76       46.99      5.69 o 
   6   7   0        0.36        2.85      3.45 o 
   7   7   0       48.95       47.38     13.46 o 
  -6   8   0       22.01       15.82      6.06 o 
  -5   8   0       32.73       31.47      6.33 o 
  -4   8   0      186.40      189.20     12.53 o 
  -3   8   0      206.07      201.82     10.61 o 
  -2   8   0      514.55      524.16     20.77 o 
  -1   8   0      698.42      700.64     30.12 o 
   0   8   0       34.78       30.95      3.77 o 
   1   8   0      346.68      362.85     13.65 o 
   2   8   0      227.90      212.08     10.72 o 
   3   8   0      161.85      185.09     25.03 o 
   4   8   0       76.74       86.19      7.80 o 
   5   8   0       18.59       21.27      4.69 o 
   6   8   0       87.63       88.80      9.82 o 
  -5   9   0       78.20       74.95     16.01 o 
  -4   9   0      381.59      409.08     21.51 o 
  -3   9   0       66.71       77.87     21.57 o 
  -2   9   0       40.34       40.32      5.52 o 
  -1   9   0       92.04       96.66      7.32 o 
   0   9   0        2.11        0.17      2.81 o 
   1   9   0       66.27       48.09      5.69 o 
   2   9   0       24.14       23.14      5.06 o 
   3   9   0       81.60       90.49      9.00 o 
   4   9   0      140.25      172.26     31.78 o 
   5   9   0        7.27        7.48      4.79 o 
  -3  10   0      248.80      271.01     16.67 o 
  -2  10   0       36.74       36.28      5.60 o 
  -1  10   0       70.14       81.88      8.80 o 
   0  10   0      100.49       87.76     12.82 o 
   1  10   0        5.72        1.65      5.54 o 
   2  10   0       23.63       22.69      5.63 o 
   3  10   0       12.28       10.63      5.01 o 
   4  10   0        5.58       11.46      5.38 o 
  -1  11   0       66.09       58.12      8.47 o 
   0  11   0      118.08      127.27     13.91 o 
   1  11   0       47.27       54.96     10.98 o 
  -3 -10   1        0.86        6.62      4.94 o 
  -2 -10   1        3.38        5.11      4.91 o 
  -1 -10   1      245.78      273.41     36.13 o 
   0 -10   1      586.84      659.31     40.10 o 
   1 -10   1       74.10       67.06      8.51 o 
   2 -10   1        0.99        3.04      4.24 o 
   3 -10   1        3.48        5.79      5.75 o 
  -4  -9   1       18.10       14.28      7.06 o 
  -3  -9   1       19.20       12.53      7.95 o 
  -2  -9   1      204.97      212.63     13.92 o 
  -1  -9   1      327.37      382.32     20.17 o 
   0  -9   1       17.82       21.10      6.63 o 
   1  -9   1       67.40       77.76     10.92 o 
   2  -9   1       49.59       52.84      7.15 o 
   3  -9   1       86.03       76.18     10.95 o 
   4  -9   1        3.93        4.98      4.80 o 
  -5  -8   1       56.70       63.07      8.30 o 
  -4  -8   1       21.21       19.51      6.37 o 
  -3  -8   1      278.59      274.88     16.05 o 
  -2  -8   1       72.48       88.49      8.28 o 
  -1  -8   1      675.70      704.66     26.64 o 
   0  -8   1      154.87      169.24      8.22 o 
   1  -8   1      217.03      240.08     16.95 o 
   2  -8   1       11.48        6.29      3.00 o 
   3  -8   1      107.33       84.89      8.23 o 
   4  -8   1      118.49       98.00     12.11 o 
   5  -8   1      142.69      140.12     11.11 o 
  -6  -7   1        0.98        0.26      4.28 o 
  -5  -7   1       43.90       43.10      6.47 o 
  -4  -7   1       56.21       65.34      7.22 o 
  -3  -7   1      212.72      208.31     13.97 o 
  -2  -7   1      576.52      567.26     19.19 o 
  -1  -7   1      277.95      286.20     11.18 o 
   0  -7   1       27.42       23.05      3.24 o 
   1  -7   1     1107.49     1038.73     32.04 o 
   2  -7   1        6.91        6.51      2.69 o 
   3  -7   1      652.54      632.74     23.72 o 
   4  -7   1      245.03      204.22     12.63 o 
   5  -7   1       18.96       14.37      5.35 o 
   6  -7   1       44.48       40.61      8.77 o 
  -7  -6   1      111.13      116.74     12.96 o 
  -6  -6   1        3.83        5.73      3.65 o 
  -5  -6   1       78.04       69.41     10.46 o 
  -4  -6   1      222.05      200.90     10.22 o 
  -3  -6   1      155.67      165.27      8.81 o 
  -2  -6   1       96.70       90.69      5.11 o 
  -1  -6   1      145.17      134.04      6.37 o 
   0  -6   1      185.94      171.57      7.36 o 
   1  -6   1        2.90        2.28      1.75 o 
   2  -6   1      626.29      585.83     21.54 o 
   3  -6   1      268.21      249.21      9.86 o 
   4  -6   1      655.77      632.39     23.79 o 
   5  -6   1      224.18      190.66     10.31 o 
   6  -6   1       16.35       12.54      4.03 o 
   7  -6   1       57.26       58.88      7.20 o 
  -7  -5   1       81.79       92.73     13.12 o 
  -6  -5   1       42.43       41.73      6.95 o 
  -5  -5   1       84.69       91.95      9.66 o 
  -4  -5   1      107.77       90.33      7.87 o 
  -3  -5   1      535.02      523.28     17.25 o 
  -2  -5   1      206.67      200.71      8.00 o 
  -1  -5   1       74.47       64.50      5.18 o 
   0  -5   1       31.27       24.55      2.97 o 
   1  -5   1        2.86        1.43      1.19 o 
   2  -5   1     1797.50     1767.50     46.48 o 
   3  -5   1       88.85       70.00      4.23 o 
   4  -5   1        9.62        8.52      2.72 o 
   5  -5   1       11.06       17.63      3.74 o 
   6  -5   1      545.90      458.53     19.19 o 
   7  -5   1       79.09       69.15      8.25 o 
  -8  -4   1        3.93        8.30      8.66 o 
  -7  -4   1        2.43        2.09      3.69 o 
  -6  -4   1        2.54        2.17      3.08 o 
  -5  -4   1       61.45       57.15      5.88 o 
  -4  -4   1      559.44      553.18     20.58 o 
  -3  -4   1      144.64      133.83      6.12 o 
  -2  -4   1       34.79       43.10      3.10 o 
  -1  -4   1      462.01      421.08     13.60 o 
   0  -4   1      528.25      507.44     14.25 o 
   1  -4   1     1264.41     1219.28     32.30 o 
   2  -4   1     1336.30     1315.15     34.87 o 
   3  -4   1      142.08      137.43      5.33 o 
   4  -4   1       54.09       49.03      4.53 o 
   5  -4   1       88.02       67.65      5.62 o 
   6  -4   1       38.57       33.27      4.75 o 
   7  -4   1       70.49       78.39      7.59 o 
   8  -4   1       71.11       63.95      7.66 o 
  -8  -3   1      243.51      245.31     49.87 o 
  -7  -3   1      137.00      127.46     11.86 o 
  -6  -3   1       37.32       47.40      5.61 o 
  -5  -3   1      113.20      102.54      5.50 o 
  -4  -3   1      294.82      288.15     10.61 o 
  -3  -3   1      655.64      627.81     17.56 o 
  -2  -3   1      183.04      158.77      5.39 o 
  -1  -3   1     3120.70     3182.12     88.80 o 
   0  -3   1      164.30      147.76      4.81 o 
   1  -3   1     4172.56     4388.72    149.23 o 
   2  -3   1     4769.28     5113.00    129.31 o 
   3  -3   1      987.97      934.09     25.16 o 
   4  -3   1      232.81      193.93      8.90 o 
   5  -3   1       20.46       18.91      3.45 o 
   6  -3   1       23.51       25.48      4.13 o 
   7  -3   1      128.08      115.38      8.08 o 
   8  -3   1      388.99      363.05     20.48 o 
  -8  -2   1      139.00      152.49     14.91 o 
  -7  -2   1       51.54       57.14      5.96 o 
  -6  -2   1        7.39       12.76      3.58 o 
  -5  -2   1      346.32      336.60     10.93 o 
  -4  -2   1      820.45      805.11     24.31 o 
  -3  -2   1     1334.85     1274.01     36.96 o 
  -2  -2   1       12.67       20.82      1.68 o 
  -1  -2   1     2707.98     2582.73     65.57 o 
   0  -2   1      136.31      127.96      6.39 o 
   1  -2   1     1099.05     1032.79     32.53 o 
   2  -2   1      977.44      941.93     44.03 o 
   3  -2   1     2477.88     2544.47     65.28 o 
   4  -2   1        7.92       12.06      1.50 o 
   5  -2   1        8.90        5.88      3.18 o 
   6  -2   1     1026.87      930.62     33.08 o 
   7  -2   1      200.95      183.79     10.32 o 
   8  -2   1        0.73        4.72      4.54 o 
  -8  -1   1       12.09       15.89      5.10 o 
  -7  -1   1      358.91      387.28     19.43 o 
  -6  -1   1      240.78      220.42     10.68 o 
  -5  -1   1      107.54       98.69      4.99 o 
  -4  -1   1      556.87      554.95     17.55 o 
  -3  -1   1       31.64       18.20      1.89 o 
  -2  -1   1      547.63      535.14     14.53 o 
  -1  -1   1      500.67      513.89     17.16 o 
   0  -1   1     2188.22     2512.70    135.27 o 
   1  -1   1      223.08      296.06      8.96 o 
   2  -1   1      313.25      375.41     12.28 o 
   3  -1   1      233.32      236.14      8.22 o 
   4  -1   1     2542.04     2459.24     70.06 o 
   5  -1   1       11.03       10.17      2.12 o 
   6  -1   1      157.54      132.84      7.74 o 
   7  -1   1      292.51      322.20     17.29 o 
   8  -1   1      123.10      101.27     21.57 o 
  -8   0   1       18.04       19.12      5.47 o 
  -7   0   1      153.82      170.83     11.49 o 
  -6   0   1      353.28      382.61     15.77 o 
  -5   0   1      322.27      320.27     10.38 o 
  -4   0   1      114.03       97.94      4.22 o 
  -3   0   1       25.86       39.45      2.48 o 
  -2   0   1       83.78       94.47      3.72 o 
  -1   0   1       18.39       15.35      1.18 o 
   0   0   1      714.55     1010.34     36.89 o 
   1   0   1      681.45     1055.10     29.71 o 
   2   0   1    10728.30    14310.47    442.95 o 
   3   0   1      648.00      730.72     35.56 o 
   4   0   1       99.42      110.58      4.21 o 
   5   0   1      342.89      328.97     11.69 o 
   6   0   1     1116.83     1093.89     33.69 o 
   7   0   1       11.92        5.94      3.53 o 
   8   0   1       17.95       16.83      6.44 o 
  -8   1   1      170.98      186.31     13.30 o 
  -7   1   1      165.33      180.48     11.72 o 
  -6   1   1      336.91      358.88     15.27 o 
  -5   1   1     1360.94     1381.51     46.02 o 
  -4   1   1     1029.70     1027.33     27.76 o 
  -3   1   1      973.26     1074.00     28.44 o 
  -2   1   1      673.72      698.78     20.33 o 
  -1   1   1     2154.77     2124.25     73.29 o 
   0   1   1       33.21       29.96      1.24 o 
   1   1   1      749.94      795.25     32.65 o 
   2   1   1       12.29       16.48      1.25 o 
   3   1   1       52.81       52.34      4.04 o 
   4   1   1      755.33      761.54     20.81 o 
   5   1   1      365.20      327.22     11.66 o 
   6   1   1       50.61       48.86      4.88 o 
   7   1   1      426.33      426.66     20.97 o 
   8   1   1      110.61      110.13      9.83 o 
  -8   2   1       65.21       69.90      8.84 o 
  -7   2   1      110.96      107.40      7.80 o 
  -6   2   1     2087.38     2151.41     70.80 o 
  -5   2   1       15.45       14.01      2.95 o 
  -4   2   1      206.74      185.09      6.48 o 
  -3   2   1     2515.28     2431.57     62.56 o 
  -2   2   1     3085.25     2824.18     78.62 o 
  -1   2   1        0.94        1.24      0.99 o 
   0   2   1       51.65       54.24      3.25 o 
   1   2   1      154.01      128.71      4.32 o 
   2   2   1       42.35       55.83      2.32 o 
   3   2   1     1783.41     1700.02     43.99 o 
   4   2   1        6.56        4.14      1.19 o 
   5   2   1      193.69      190.30      8.46 o 
   6   2   1       84.49       76.72      5.87 o 
   7   2   1      344.12      346.62     15.40 o 
   8   2   1      425.93      461.36     23.12 o 
  -8   3   1       74.43       79.49      8.10 o 
  -7   3   1      154.36      147.34     13.49 o 
  -6   3   1      172.68      167.19      9.43 o 
  -5   3   1      276.85      272.68     12.14 o 
  -4   3   1        0.70        2.57      1.66 o 
  -3   3   1      943.38      925.46     27.48 o 
  -2   3   1     3099.33     2898.45     81.05 o 
  -1   3   1     2292.56     2275.61     58.04 o 
   0   3   1      710.35      631.01     16.85 o 
   1   3   1      288.76      273.57      7.85 o 
   2   3   1      144.74      153.83      5.14 o 
   3   3   1     1178.71     1138.53     34.22 o 
   4   3   1       10.47       11.02      1.90 o 
   5   3   1      227.85      197.53      8.06 o 
   6   3   1       43.39       41.50      4.77 o 
   7   3   1        4.74        7.61      3.21 o 
   8   3   1        1.55        1.23      3.40 o 
  -8   4   1       32.90       27.16      5.75 o 
  -7   4   1      602.67      628.15     25.22 o 
  -6   4   1       56.69       44.36      5.36 o 
  -5   4   1      171.20      161.39      8.73 o 
  -4   4   1       38.94       41.97      3.53 o 
  -3   4   1      557.70      516.04     16.53 o 
  -2   4   1       79.16       60.68      2.82 o 
  -1   4   1     5804.92     5790.04    146.59 o 
   0   4   1      613.07      600.38     16.42 o 
   1   4   1        1.53        2.45      0.96 o 
   2   4   1      289.26      347.58     10.47 o 
   3   4   1     1861.57     1800.93     46.92 o 
   4   4   1      537.74      508.46     16.61 o 
   5   4   1      209.30      211.97      8.72 o 
   6   4   1       52.39       50.48      5.22 o 
   7   4   1       78.72       85.73     10.78 o 
   8   4   1        0.49       -2.24      4.07 o 
  -7   5   1      489.66      490.68     21.09 o 
  -6   5   1       33.05       18.28      4.04 o 
  -5   5   1      214.20      196.78     11.50 o 
  -4   5   1        6.12        6.54      2.50 o 
  -3   5   1      761.51      664.40     20.90 o 
  -2   5   1     1140.33     1106.29     32.70 o 
  -1   5   1      990.78      942.63     25.46 o 
   0   5   1       39.83       39.78      2.48 o 
   1   5   1      200.48      170.90      5.84 o 
   2   5   1      559.26      538.71     16.61 o 
   3   5   1      123.82      130.52      5.66 o 
   4   5   1      190.11      183.14      8.89 o 
   5   5   1      214.95      215.75     18.00 o 
   6   5   1      394.72      377.69     18.94 o 
   7   5   1       14.65       10.80      4.48 o 
   8   5   1      139.72      139.03     14.75 o 
  -7   6   1       27.33       28.52      5.62 o 
  -6   6   1        7.01       -0.77      3.05 o 
  -5   6   1      423.56      352.02     15.61 o 
  -4   6   1       64.03       60.88      5.46 o 
  -3   6   1      209.84      169.24      7.42 o 
  -2   6   1      911.65      891.87     27.31 o 
  -1   6   1     1173.20     1170.80     31.60 o 
   0   6   1      555.85      525.09     15.29 o 
   1   6   1      401.17      368.37     12.68 o 
   2   6   1       12.91        7.88      2.13 o 
   3   6   1       38.10       28.42      3.81 o 
   4   6   1      519.56      511.60     19.75 o 
   5   6   1       12.98       12.93      3.25 o 
   6   6   1      128.93      100.92     12.71 o 
   7   6   1       31.84       36.24      6.31 o 
  -6   7   1       43.70       27.05      5.17 o 
  -5   7   1       13.78       11.14      3.75 o 
  -4   7   1      396.51      341.92     15.04 o 
  -3   7   1       64.16       65.42      4.93 o 
  -2   7   1      291.09      287.58     12.56 o 
  -1   7   1      140.66      140.86      7.67 o 
   0   7   1      959.76      964.00     29.64 o 
   1   7   1      365.51      338.23     12.29 o 
   2   7   1      570.54      527.93     21.61 o 
   3   7   1        2.05       -1.11      1.90 o 
   4   7   1       62.19       63.62      5.86 o 
   5   7   1      387.69      383.07     16.67 o 
   6   7   1       25.04       27.06      4.77 o 
   7   7   1        5.73       -0.91      4.11 o 
  -6   8   1       46.92       29.61      5.58 o 
  -5   8   1        7.61        3.79      3.58 o 
  -4   8   1      274.72      251.27     14.88 o 
  -3   8   1      119.25      115.52      7.66 o 
  -2   8   1      281.27      293.14     15.62 o 
  -1   8   1       71.68       65.49      5.85 o 
   0   8   1     1245.64     1264.86     42.81 o 
   1   8   1       36.24       28.52      3.96 o 
   2   8   1      181.22      199.92     10.11 o 
   3   8   1      428.77      408.62     17.12 o 
   4   8   1      175.19      173.70      9.74 o 
   5   8   1        6.56        3.26      3.33 o 
   6   8   1      159.55      159.82     10.13 o 
  -5   9   1       20.02       15.22      5.79 o 
  -4   9   1      159.32      134.58     10.88 o 
  -3   9   1       98.02       97.39      9.55 o 
  -2   9   1      135.20      138.80     11.04 o 
  -1   9   1      224.38      257.16     12.91 o 
   0   9   1       84.22       99.93      7.34 o 
   1   9   1      103.49       99.82     10.29 o 
   2   9   1      100.38      114.83      7.73 o 
   3   9   1        1.75        3.97      3.30 o 
   4   9   1       57.88       57.67      8.88 o 
   5   9   1      295.33      313.25     15.33 o 
  -4  10   1        0.58        3.20      4.51 o 
  -3  10   1        4.49        3.12      4.67 o 
  -2  10   1       53.74       68.09      7.27 o 
  -1  10   1      445.41      477.77     20.26 o 
   0  10   1      213.07      229.28     14.58 o 
   1  10   1      185.64      235.55     12.21 o 
   2  10   1        0.70        4.37      3.34 o 
   3  10   1      119.51      115.41      9.13 o 
   4  10   1       32.08       21.85      5.94 o 
  -2  11   1        3.27        1.30      4.51 o 
  -1  11   1        2.57       -0.81      3.85 o 
   0  11   1       29.11       23.08      7.79 o 
   1  11   1      496.03      515.53     32.22 o 
   2  11   1       37.65       38.89     10.47 o 
  -2 -10   2       13.09       30.23      7.91 o 
  -1 -10   2       57.82       62.08      9.09 o 
   0 -10   2        0.85        0.86      4.45 o 
   1 -10   2      290.10      330.82     18.99 o 
   2 -10   2       55.75       46.65      7.61 o 
  -4  -9   2       25.78       35.12      9.16 o 
  -3  -9   2        7.39       11.92      5.49 o 
  -2  -9   2       34.74       41.55      9.33 o 
  -1  -9   2      105.14      106.91     12.61 o 
   0  -9   2        8.12        5.15      3.69 o 
   1  -9   2      191.53      218.27     23.16 o 
   2  -9   2       12.49        8.15      4.65 o 
   3  -9   2       59.69       32.41     11.25 o 
   4  -9   2      120.20      118.10     13.04 o 
  -5  -8   2        0.80        5.18      4.80 o 
  -4  -8   2       10.17        6.13      4.94 o 
  -3  -8   2      250.87      284.77     16.81 o 
  -2  -8   2       64.00       72.47      8.47 o 
  -1  -8   2      480.72      496.30     20.54 o 
   0  -8   2        1.75        6.88      3.18 o 
   1  -8   2       88.99       89.14      8.17 o 
   2  -8   2       42.49       35.98      5.92 o 
   3  -8   2      271.39      232.26     21.57 o 
   4  -8   2        0.53        2.65      5.28 o 
   5  -8   2       54.24       31.98      8.05 o 
  -6  -7   2       17.22       21.86      6.01 o 
  -5  -7   2       32.22       23.42      7.93 o 
  -4  -7   2        0.40       -0.78      3.46 o 
  -3  -7   2      197.09      218.77     13.51 o 
  -2  -7   2       88.11       82.35      9.14 o 
  -1  -7   2      243.41      256.22     14.40 o 
   0  -7   2      112.51      106.69      9.31 o 
   1  -7   2       28.64       23.62      3.30 o 
   2  -7   2       72.39       78.68      6.10 o 
   3  -7   2      708.12      670.62     30.15 o 
   4  -7   2      150.24      132.36      9.93 o 
   5  -7   2       32.26       17.02      5.12 o 
   6  -7   2       16.54       16.99      5.65 o 
  -6  -6   2        5.47        6.47      4.55 o 
  -5  -6   2       32.14       30.31      7.01 o 
  -4  -6   2      107.12      101.56      8.41 o 
  -3  -6   2      154.23      155.90     10.43 o 
  -2  -6   2      252.82      242.83      9.90 o 
  -1  -6   2      408.71      406.14     14.35 o 
   0  -6   2       72.72       65.79      4.45 o 
   1  -6   2      428.11      383.39     18.46 o 
   2  -6   2      934.51      854.40     27.19 o 
   3  -6   2        9.70        9.67      2.96 o 
   4  -6   2      477.27      462.00     18.44 o 
   5  -6   2      128.76      117.83      8.01 o 
   6  -6   2      354.70      300.55     14.58 o 
   7  -6   2        6.86       11.74      4.95 o 
  -7  -5   2      135.48      145.54     33.83 o 
  -6  -5   2      159.75      163.27     11.85 o 
  -5  -5   2      152.14      166.04     10.71 o 
  -4  -5   2       75.13       78.92      7.30 o 
  -3  -5   2      655.30      650.97     26.75 o 
  -2  -5   2     2199.03     2169.50     62.59 o 
  -1  -5   2      127.11      127.49      6.09 o 
   0  -5   2      226.71      222.97      8.58 o 
   1  -5   2        2.22        0.70      1.45 o 
   2  -5   2        2.28        1.02      1.39 o 
   3  -5   2       29.48       29.15      3.22 o 
   4  -5   2     1042.44      972.76     33.91 o 
   5  -5   2        2.20        0.47      2.53 o 
   6  -5   2      175.30      157.97     12.43 o 
   7  -5   2        3.90        2.03      3.64 o 
  -7  -4   2       19.12       13.38      4.84 o 
  -6  -4   2      119.53      104.67     17.09 o 
  -5  -4   2      105.59      111.95      8.19 o 
  -4  -4   2      871.08      839.37     29.61 o 
  -3  -4   2       56.91       49.80      3.84 o 
  -2  -4   2     1102.06     1112.13     33.13 o 
  -1  -4   2      121.35      128.27      5.66 o 
   0  -4   2      869.99      786.73     21.49 o 
   1  -4   2     1355.26     1224.25     32.54 o 
   2  -4   2      591.81      569.73     16.29 o 
   3  -4   2        3.90        3.60      1.48 o 
   4  -4   2      232.16      201.92      9.48 o 
   5  -4   2      314.03      295.76     13.06 o 
   6  -4   2      124.68      124.05      8.02 o 
   7  -4   2       88.00       57.33     11.42 o 
   8  -4   2       13.99        7.05      4.22 o 
  -7  -3   2        3.27        5.37      3.95 o 
  -6  -3   2      275.15      246.96     13.83 o 
  -5  -3   2        2.62        2.46      2.63 o 
  -4  -3   2     1172.35     1189.39     32.30 o 
  -3  -3   2      107.13       97.62      4.82 o 
  -2  -3   2      110.93       94.13      3.85 o 
  -1  -3   2      139.28      140.59      4.88 o 
   0  -3   2     1765.75     1712.47     44.38 o 
   1  -3   2      200.69      163.52      5.48 o 
   2  -3   2      365.68      379.69     17.80 o 
   3  -3   2      965.23      992.05     26.73 o 
   4  -3   2      446.66      418.56     14.18 o 
   5  -3   2      563.16      495.53     19.04 o 
   6  -3   2      232.43      178.80      9.57 o 
   7  -3   2      215.09      212.12     11.39 o 
   8  -3   2       34.83       15.98      9.24 o 
  -8  -2   2        3.75        4.54      5.63 o 
  -7  -2   2       32.34       22.95      5.11 o 
  -6  -2   2        9.33        9.00      3.01 o 
  -5  -2   2       79.52       68.16      4.11 o 
  -4  -2   2     1082.55     1052.07     31.64 o 
  -3  -2   2     1503.48     1497.75     43.38 o 
  -2  -2   2      361.08      320.96     11.73 o 
  -1  -2   2      621.47      564.85     16.80 o 
   0  -2   2      313.11      361.80     10.09 o 
   1  -2   2       17.85       13.24      1.46 o 
   2  -2   2      209.09      214.62      9.22 o 
   3  -2   2     1891.17     2135.23     54.92 o 
   4  -2   2       88.20       87.79      5.17 o 
   5  -2   2      833.72      803.83     32.86 o 
   6  -2   2        4.83        5.73      3.09 o 
   7  -2   2      299.76      265.88     12.91 o 
   8  -2   2      202.75      155.87     12.04 o 
  -8  -1   2        5.68        7.77      4.78 o 
  -7  -1   2       10.81        6.73      3.89 o 
  -6  -1   2       29.42       32.51      3.72 o 
  -5  -1   2      466.27      480.83     16.21 o 
  -4  -1   2      225.40      223.95      7.71 o 
  -3  -1   2      232.23      168.92      5.89 o 
  -2  -1   2      448.54      472.71     13.19 o 
  -1  -1   2     6403.19     6505.85    163.76 o 
   0  -1   2      501.44      498.86     29.39 o 
   1  -1   2     1199.99     1630.70     41.70 o 
   2  -1   2      177.87      240.98      8.34 o 
   3  -1   2       94.41      120.10      7.05 o 
   4  -1   2      191.29      187.80      7.34 o 
   5  -1   2     2193.59     2155.52     62.17 o 
   6  -1   2      135.58      123.67      7.43 o 
   7  -1   2       49.40       39.42      6.19 o 
   8  -1   2        7.84        2.53      3.96 o 
  -8   0   2        9.40        8.87      4.81 o 
  -7   0   2        5.93        4.15      3.61 o 
  -6   0   2      186.98      198.96     10.00 o 
  -5   0   2      538.89      527.52     15.82 o 
  -4   0   2      179.81      196.35      7.64 o 
  -3   0   2      453.21      429.91     12.43 o 
  -2   0   2      186.96      183.73      5.84 o 
  -1   0   2     3460.92     3335.36     92.62 o 
   0   0   2     4982.28     5677.54    260.54 o 
   1   0   2      903.97     1542.30     39.36 o 
   2   0   2      227.01      369.36     13.04 o 
   3   0   2     1868.10     2539.82     79.62 o 
   4   0   2     1557.94     1668.63     75.68 o 
   5   0   2      204.07      198.37      8.07 o 
   6   0   2      348.00      359.93     13.26 o 
   7   0   2        3.41       -1.77      3.04 o 
   8   0   2      207.98      200.03     25.68 o 
   9   0   2        0.71       -1.05      4.59 o 
  -8   1   2        4.98        5.22      4.76 o 
  -7   1   2        4.52        3.69      3.25 o 
  -6   1   2       98.55      114.73      7.28 o 
  -5   1   2     1016.48      986.72     33.50 o 
  -4   1   2      199.16      187.70      6.66 o 
  -3   1   2      396.60      342.40     11.15 o 
  -2   1   2       23.32       17.89      1.53 o 
  -1   1   2     1085.38     1061.84     27.43 o 
   0   1   2        4.80        5.28      1.13 o 
   1   1   2    13581.22    17014.21    483.79 o 
   2   1   2        1.02        2.85      0.84 o 
   3   1   2       45.54       43.10      2.32 o 
   4   1   2      254.90      282.62      8.69 o 
   5   1   2      152.18      141.81      8.17 o 
   6   1   2      506.83      505.13     19.65 o 
   7   1   2      621.08      636.77     24.56 o 
   8   1   2       81.57       91.88      9.37 o 
   9   1   2       30.94       26.36      6.54 o 
  -8   2   2       13.03       10.73      6.30 o 
  -7   2   2       47.15       57.79      6.32 o 
  -6   2   2      103.27      104.73      7.12 o 
  -5   2   2       39.63       43.36      4.53 o 
  -4   2   2     1256.70     1179.26     34.88 o 
  -3   2   2      260.78      213.65      6.91 o 
  -2   2   2      192.52      154.94      5.08 o 
  -1   2   2      209.69      222.93      6.56 o 
   0   2   2     2991.70     3126.27     79.03 o 
   1   2   2      418.24      485.31     26.42 o 
   2   2   2     2085.90     2163.84     61.96 o 
   3   2   2      504.34      497.26     24.42 o 
   4   2   2        1.06        1.79      1.04 o 
   5   2   2        1.61        2.48      2.32 o 
   6   2   2      121.94      111.34      7.03 o 
   7   2   2      118.18      114.33      7.59 o 
   8   2   2      227.32      252.56     15.32 o 
   9   2   2      395.53      428.99     28.54 o 
  -8   3   2       14.20       16.55      5.99 o 
  -7   3   2      124.17      119.10      8.54 o 
  -6   3   2       76.68       60.83      7.32 o 
  -5   3   2      174.37      161.60      8.59 o 
  -4   3   2       61.14       68.55      4.15 o 
  -3   3   2       24.05       19.82      2.33 o 
  -2   3   2      534.11      460.40     14.56 o 
  -1   3   2      729.52      693.67     18.52 o 
   0   3   2      197.88      176.97      5.44 o 
   1   3   2      702.35      646.70     17.18 o 
   2   3   2     3116.04     2846.68     79.59 o 
   3   3   2      595.00      598.34     18.36 o 
   4   3   2      383.86      384.41     12.81 o 
   5   3   2       61.52       61.33      4.00 o 
   6   3   2        1.08       -0.37      2.47 o 
   7   3   2      201.86      178.17      9.99 o 
   8   3   2      174.27      178.79     10.69 o 
  -7   4   2      162.41      164.52     10.34 o 
  -6   4   2       36.25       45.27      5.55 o 
  -5   4   2        1.13       -0.58      2.16 o 
  -4   4   2      108.54      111.24      5.60 o 
  -3   4   2      209.67      200.44      8.94 o 
  -2   4   2       71.96       81.75      4.73 o 
  -1   4   2      112.69      113.06      4.19 o 
   0   4   2       27.60       37.24      2.15 o 
   1   4   2     1897.73     1774.96     45.87 o 
   2   4   2     2225.44     2104.88     54.17 o 
   3   4   2        0.76       -0.37      1.05 o 
   4   4   2       31.36       24.40      3.61 o 
   5   4   2      646.58      654.07     21.02 o 
   6   4   2      123.92      135.07      7.85 o 
   7   4   2      112.97      124.34      9.38 o 
   8   4   2       92.55       83.96      9.19 o 
  -7   5   2       10.06        4.12      4.32 o 
  -6   5   2      262.31      286.35     13.99 o 
  -5   5   2      179.24      204.72     10.49 o 
  -4   5   2       13.77       17.48      2.66 o 
  -3   5   2      199.59      171.09      7.21 o 
  -2   5   2      339.53      320.08     11.12 o 
  -1   5   2        7.85        5.86      1.32 o 
   0   5   2      240.92      231.27      7.44 o 
   1   5   2      269.62      215.09      7.20 o 
   2   5   2      246.73      239.08      7.65 o 
   3   5   2       30.25       36.06      3.00 o 
   4   5   2       14.15       10.14      2.01 o 
   5   5   2        1.36       -0.54      1.95 o 
   6   5   2      240.61      238.47     13.73 o 
   7   5   2      250.89      245.46     14.65 o 
   8   5   2      330.86      336.02     22.54 o 
  -7   6   2      160.25      174.52     15.63 o 
  -6   6   2       80.09       83.82      7.60 o 
  -5   6   2       17.49       15.48      3.81 o 
  -4   6   2       52.81       61.27      7.05 o 
  -3   6   2      360.95      336.52     12.22 o 
  -2   6   2      138.01      123.06      5.86 o 
  -1   6   2       13.22       12.87      2.02 o 
   0   6   2     1384.14     1359.60     36.18 o 
   1   6   2      830.13      820.98     22.69 o 
   2   6   2       40.54       30.86      2.90 o 
   3   6   2      180.15      192.38     10.91 o 
   4   6   2       24.29       25.58      3.58 o 
   5   6   2       11.62        9.00      2.82 o 
   6   6   2      279.27      291.11     16.11 o 
   7   6   2       80.52       80.18     15.69 o 
   8   6   2        8.07        8.03      4.93 o 
  -6   7   2       46.76       46.56      9.72 o 
  -5   7   2       13.83        7.15      3.34 o 
  -4   7   2      457.38      406.44     17.20 o 
  -3   7   2        2.02        1.11      1.98 o 
  -2   7   2       22.10       23.27      3.04 o 
  -1   7   2       35.36       26.20      3.10 o 
   0   7   2      778.74      744.50     23.40 o 
   1   7   2      331.13      330.35     11.96 o 
   2   7   2      816.87      821.59     29.04 o 
   3   7   2       42.28       40.22      4.56 o 
   4   7   2        8.81        9.53      2.94 o 
   5   7   2       43.53       52.02      5.63 o 
   6   7   2       57.96       54.74      7.27 o 
   7   7   2      211.20      213.93     28.70 o 
  -6   8   2       50.83       33.03      6.83 o 
  -5   8   2      218.08      203.88     11.65 o 
  -4   8   2      155.42      163.99     11.15 o 
  -3   8   2       14.39       14.90      3.51 o 
  -2   8   2      301.20      320.45     14.08 o 
  -1   8   2        1.08        1.09      3.01 o 
   0   8   2       58.42       63.36      6.72 o 
   1   8   2        7.69        7.26      2.30 o 
   2   8   2      267.03      276.31     12.59 o 
   3   8   2        9.71       15.74      4.52 o 
   4   8   2      163.44      176.40      9.79 o 
   5   8   2       72.35       68.36      7.39 o 
   6   8   2      180.60      182.28     10.86 o 
   7   8   2        0.45       -1.11      8.11 o 
  -5   9   2        0.75        2.02      5.47 o 
  -4   9   2      158.30      192.22     14.28 o 
  -3   9   2      140.99      162.42      9.53 o 
  -2   9   2      341.27      382.90     16.64 o 
  -1   9   2      761.06      790.32     29.15 o 
   0   9   2      110.55       99.14      7.46 o 
   1   9   2       37.04       34.80      6.16 o 
   2   9   2        8.31        1.98      2.88 o 
   3   9   2       75.12       63.46      6.45 o 
   4   9   2      151.63      161.69     11.04 o 
   5   9   2       98.25      112.62      8.51 o 
   6   9   2       15.98       19.05      5.53 o 
  -4  10   2        4.19       -0.97      5.53 o 
  -3  10   2       89.87      100.20      9.99 o 
  -2  10   2       78.94      100.23      8.26 o 
  -1  10   2      248.97      298.39     14.57 o 
   0  10   2      330.42      353.54     21.40 o 
   1  10   2       91.86      112.15      9.68 o 
   2  10   2       91.48       86.79      7.35 o 
   3  10   2      145.83      161.77     10.03 o 
   4  10   2       87.74       91.22      8.81 o 
   5  10   2      250.85      262.26     14.10 o 
  -2  11   2       31.23       32.63      6.89 o 
  -1  11   2      203.75      252.30     14.63 o 
   0  11   2       23.19       32.78      6.73 o 
   1  11   2       14.43       11.38      5.94 o 
   2  11   2        1.94        3.01      3.77 o 
   3  11   2      122.62      152.16     10.24 o 
  -3  -9   3       65.53       87.24     14.78 o 
  -2  -9   3       32.15       49.95      8.09 o 
  -1  -9   3        1.41       -2.06      4.47 o 
   0  -9   3      141.43      157.30     11.07 o 
   1  -9   3       36.05       27.77      6.41 o 
   2  -9   3       60.30       71.49      8.99 o 
   3  -9   3       45.23       33.52     10.23 o 
  -4  -8   3       56.66       44.98     10.99 o 
  -3  -8   3        1.14       -3.73      3.73 o 
  -2  -8   3        4.38        6.28      4.44 o 
  -1  -8   3      142.22      169.57     10.24 o 
   0  -8   3      172.31      182.67     10.67 o 
   1  -8   3       85.15       76.75      8.42 o 
   2  -8   3      156.90      151.11     10.85 o 
   3  -8   3       81.17       60.43      9.97 o 
   4  -8   3        0.61        3.77      5.59 o 
   5  -8   3       69.70       62.57     18.62 o 
  -5  -7   3       94.12       96.74     10.20 o 
  -4  -7   3       51.16       44.42      7.14 o 
  -3  -7   3        7.43        9.73      7.29 o 
  -2  -7   3       68.60       69.21      6.86 o 
  -1  -7   3        5.00        8.82      3.30 o 
   0  -7   3       77.77       75.66      6.42 o 
   1  -7   3      176.49      180.00      9.77 o 
   2  -7   3      141.56      135.41      9.60 o 
   3  -7   3       95.15       88.21     18.90 o 
   4  -7   3      219.63      215.16     17.15 o 
   5  -7   3        4.92        3.78      5.60 o 
   6  -7   3      141.90      139.31     14.40 o 
  -6  -6   3        0.34       -2.54      4.12 o 
  -5  -6   3        6.16       11.28      5.00 o 
  -4  -6   3      111.66      112.69      9.33 o 
  -3  -6   3      334.26      359.06     18.47 o 
  -2  -6   3      238.64      254.13     17.67 o 
  -1  -6   3        0.74       -0.34      2.24 o 
   0  -6   3       63.41       56.61      5.27 o 
   1  -6   3      262.42      264.98     15.86 o 
   2  -6   3      652.29      641.51     27.13 o 
   3  -6   3      239.15      219.87     10.55 o 
   4  -6   3      150.12      120.34      9.11 o 
   5  -6   3       62.88       58.03      6.14 o 
   6  -6   3      200.18      164.43     10.16 o 
   7  -6   3      270.30      228.51     12.97 o 
  -6  -5   3      107.37      130.48     10.47 o 
  -5  -5   3       64.03       57.32      7.44 o 
  -4  -5   3       35.20       38.44      6.71 o 
  -3  -5   3       73.72       71.87      5.83 o 
  -2  -5   3      144.15      152.44     10.80 o 
  -1  -5   3      687.82      661.08     24.07 o 
   0  -5   3     1137.04     1043.55     31.53 o 
   1  -5   3        9.08        8.06      2.06 o 
   2  -5   3       53.93       44.45      3.35 o 
   3  -5   3      118.36       94.91      4.77 o 
   4  -5   3        6.04        2.58      2.55 o 
   5  -5   3       24.57       28.79      4.45 o 
   6  -5   3      393.31      359.41     22.86 o 
   7  -5   3       86.54       92.85      9.21 o 
  -7  -4   3      168.51      193.94     16.49 o 
  -6  -4   3      102.57      112.13      9.19 o 
  -5  -4   3      250.13      275.09     15.15 o 
  -4  -4   3      579.53      619.31     20.52 o 
  -3  -4   3       25.48       22.49      2.92 o 
  -2  -4   3      197.86      180.20      7.47 o 
  -1  -4   3        2.82        1.70      1.41 o 
   0  -4   3     1706.60     1628.42     47.21 o 
   1  -4   3      367.69      363.78     11.07 o 
   2  -4   3      669.93      633.26     18.06 o 
   3  -4   3        8.58        7.05      1.74 o 
   4  -4   3       17.86       13.57      3.05 o 
   5  -4   3      148.29      149.39      8.61 o 
   6  -4   3      119.31      134.42      8.41 o 
   7  -4   3      296.41      268.48     13.55 o 
   8  -4   3        2.96        5.92      4.20 o 
  -7  -3   3       54.96       49.67      7.07 o 
  -6  -3   3       55.45       60.21     11.79 o 
  -5  -3   3      414.53      450.22     19.19 o 
  -4  -3   3      355.87      362.31     13.10 o 
  -3  -3   3       38.13       37.00      3.50 o 
  -2  -3   3       24.36       20.45      2.39 o 
  -1  -3   3       35.90       41.23      2.57 o 
   0  -3   3      748.56      728.31     19.94 o 
   1  -3   3      390.50      373.08     10.99 o 
   2  -3   3      777.58      834.39     23.96 o 
   3  -3   3       36.15       39.13      2.75 o 
   4  -3   3      127.54      124.66      6.65 o 
   5  -3   3      365.33      367.96     16.94 o 
   6  -3   3      406.36      337.21     14.79 o 
   7  -3   3      189.75      175.22     10.16 o 
   8  -3   3       33.59       38.33      7.22 o 
  -7  -2   3      116.86      110.65     21.75 o 
  -6  -2   3       11.00        9.98      3.89 o 
  -5  -2   3      164.57      166.11      7.65 o 
  -4  -2   3      137.47      140.92      6.42 o 
  -3  -2   3      570.21      560.11     16.06 o 
  -2  -2   3     1386.95     1297.18     35.81 o 
  -1  -2   3     1830.37     1694.11     43.85 o 
   0  -2   3      537.11      587.22     15.99 o 
   1  -2   3      535.44      529.10     23.21 o 
   2  -2   3      144.26      201.05      8.09 o 
   3  -2   3      733.66      956.42     38.04 o 
   4  -2   3       27.85       23.55      3.19 o 
   5  -2   3      153.96      183.84      8.97 o 
   6  -2   3        8.80        7.64      3.36 o 
   7  -2   3       64.38       62.91      6.77 o 
   8  -2   3        9.24       16.36      5.39 o 
  -7  -1   3       69.07       74.77      8.16 o 
  -6  -1   3       97.91       96.54      7.37 o 
  -5  -1   3        2.21        1.84      1.65 o 
  -4  -1   3       64.00       58.23      3.47 o 
  -3  -1   3     1323.13     1334.13     35.44 o 
  -2  -1   3     1665.80     1622.22     42.21 o 
  -1  -1   3     3052.37     2801.29     71.43 o 
   0  -1   3        2.41        2.64      1.09 o 
   1  -1   3     2589.34     3187.37    149.22 o 
   2  -1   3      527.82      711.75     19.18 o 
   3  -1   3      847.28     1087.49     37.51 o 
   4  -1   3     1561.60     1829.41     75.08 o 
   5  -1   3        6.02        3.68      2.56 o 
   6  -1   3      148.18      142.37      8.01 o 
   7  -1   3       31.24       14.19      4.30 o 
   8  -1   3        3.35       -2.49      4.32 o 
  -8   0   3        3.32        6.76      5.93 o 
  -7   0   3      235.32      275.44     15.67 o 
  -6   0   3      150.05      178.27      9.44 o 
  -5   0   3      282.89      280.75      9.64 o 
  -4   0   3      114.58      126.09      5.23 o 
  -3   0   3      245.67      240.32      7.84 o 
  -2   0   3       34.99       47.39      2.76 o 
  -1   0   3     6970.46     6520.99    164.08 o 
   0   0   3      371.87      423.03     17.82 o 
   1   0   3      261.95      389.61     13.41 o 
   2   0   3       15.52       19.35      1.59 o 
   3   0   3     1822.87     2464.22     63.09 o 
   4   0   3      969.19     1000.15     41.83 o 
   5   0   3     1111.01     1204.20     36.02 o 
   6   0   3      135.95      126.22      6.50 o 
   7   0   3      245.32      190.35     12.22 o 
   8   0   3       15.97       11.55      4.91 o 
   9   0   3        1.92        4.80      5.10 o 
  -8   1   3       38.31       36.88      8.53 o 
  -7   1   3      574.70      633.76     35.75 o 
  -6   1   3       28.91       31.31      4.54 o 
  -5   1   3      124.14      126.44      6.34 o 
  -4   1   3      362.88      374.96     11.61 o 
  -3   1   3      790.61      691.65     19.21 o 
  -2   1   3      340.89      341.99     10.95 o 
  -1   1   3      750.32      696.87     20.25 o 
   0   1   3       57.88       56.01      5.07 o 
   1   1   3      178.99      213.49     10.18 o 
   2   1   3     1292.90     1802.86     46.34 o 
   3   1   3     1469.61     1846.76     59.20 o 
   4   1   3      995.41     1096.40     36.23 o 
   5   1   3       31.72       35.64      5.56 o 
   6   1   3       67.69       70.21      5.69 o 
   7   1   3       81.22       76.91      6.60 o 
   8   1   3       61.53       81.13      9.12 o 
   9   1   3       79.05       94.22     10.40 o 
  -8   2   3        6.72        2.93      5.79 o 
  -7   2   3      121.21      146.76     10.92 o 
  -6   2   3      101.77      122.16      7.82 o 
  -5   2   3      132.56      129.68      6.54 o 
  -4   2   3      345.92      328.67     11.65 o 
  -3   2   3      571.69      544.72     15.54 o 
  -2   2   3     2076.66     1945.01     50.26 o 
  -1   2   3      677.59      589.97     15.93 o 
   0   2   3     1041.46     1083.71     34.36 o 
   1   2   3     3450.13     3452.23    100.41 o 
   2   2   3    11740.97    12282.45    350.15 o 
   3   2   3      677.15      652.90     21.77 o 
   4   2   3      702.63      755.61     26.31 o 
   5   2   3       85.61       72.33      5.06 o 
   6   2   3        4.51        6.93      2.68 o 
   7   2   3       28.91       18.63      4.17 o 
   8   2   3      534.05      569.12     26.91 o 
   9   2   3       54.98       58.79      8.69 o 
  -7   3   3       10.43        8.59      6.88 o 
  -6   3   3       21.73       24.28      4.18 o 
  -5   3   3      260.68      261.99     11.96 o 
  -4   3   3        9.88        8.06      1.99 o 
  -3   3   3      331.10      321.79     11.11 o 
  -2   3   3     1990.03     1927.39     49.74 o 
  -1   3   3      535.00      606.63     16.54 o 
   0   3   3      541.93      546.90     16.34 o 
   1   3   3     1766.36     1817.44     78.84 o 
   2   3   3     1875.06     1788.27     61.11 o 
   3   3   3     1382.48     1314.66     37.94 o 
   4   3   3     2848.21     2734.05     77.42 o 
   5   3   3        1.33        0.71      1.96 o 
   6   3   3        0.88        0.82      2.28 o 
   7   3   3       26.01       21.93      4.18 o 
   8   3   3       50.79       55.91      6.52 o 
   9   3   3      176.89      164.45     21.94 o 
  -7   4   3        1.10        6.57      4.53 o 
  -6   4   3      597.85      602.70     27.39 o 
  -5   4   3        8.72        4.89      2.69 o 
  -4   4   3      496.52      485.52     16.34 o 
  -3   4   3        0.97       -0.86      1.23 o 
  -2   4   3     1059.59      995.26     29.46 o 
  -1   4   3        8.98        9.42      1.31 o 
   0   4   3       22.89       26.85      1.92 o 
   1   4   3       76.62       61.03      3.01 o 
   2   4   3     1014.51      916.62     24.48 o 
   3   4   3     2311.04     2106.51     60.06 o 
   4   4   3      578.47      536.72     17.30 o 
   5   4   3      148.66      161.34      7.20 o 
   6   4   3       51.87       58.68      5.64 o 
   7   4   3      340.89      339.25     15.40 o 
   8   4   3       10.79       16.07      5.37 o 
  -7   5   3       53.37       57.74      8.57 o 
  -6   5   3      115.38      121.80      9.75 o 
  -5   5   3       16.62       14.12      3.53 o 
  -4   5   3      800.73      768.45     24.48 o 
  -3   5   3      327.28      296.68     10.83 o 
  -2   5   3      313.88      278.75     10.02 o 
  -1   5   3        1.33        1.54      1.02 o 
   0   5   3      493.41      485.36     13.92 o 
   1   5   3      521.26      496.28     14.16 o 
   2   5   3       56.68       41.89      2.50 o 
   3   5   3      508.65      469.02     19.23 o 
   4   5   3       10.88       10.21      2.13 o 
   5   5   3      173.24      167.78      7.57 o 
   6   5   3      171.21      173.99     11.14 o 
   7   5   3      376.85      349.20     24.69 o 
   8   5   3       31.38       32.39      6.73 o 
  -7   6   3       48.46       51.37      8.32 o 
  -6   6   3      104.50      108.27     11.63 o 
  -5   6   3      254.42      230.03     13.67 o 
  -4   6   3      168.57      150.20      7.36 o 
  -3   6   3        0.78        0.14      1.70 o 
  -2   6   3       31.54       34.74      3.33 o 
  -1   6   3     1170.40     1130.86     30.65 o 
   0   6   3      646.52      636.66     18.06 o 
   1   6   3     1628.23     1639.49     43.15 o 
   2   6   3      156.25      133.22      6.07 o 
   3   6   3       57.43       51.90      3.71 o 
   4   6   3        2.58        2.79      2.07 o 
   5   6   3      671.74      656.08     24.42 o 
   6   6   3       76.15       63.72     10.59 o 
   7   6   3      171.62      181.04     14.64 o 
   8   6   3       12.75       12.44     11.06 o 
  -6   7   3       70.59       75.58      8.99 o 
  -5   7   3      463.91      478.44     28.59 o 
  -4   7   3       91.35       78.13      7.07 o 
  -3   7   3       14.28       11.34      2.68 o 
  -2   7   3       41.69       44.49      4.57 o 
  -1   7   3      288.62      314.18     11.56 o 
   0   7   3       58.86       62.80      3.71 o 
   1   7   3      573.07      577.81     18.71 o 
   2   7   3     1168.58     1114.04     37.96 o 
   3   7   3        1.15        0.32      2.00 o 
   4   7   3       18.20       20.96      3.77 o 
   5   7   3      473.29      502.99     20.10 o 
   6   7   3      280.94      279.29     19.29 o 
   7   7   3      135.05      124.01     10.38 o 
  -6   8   3        7.27        9.32      5.27 o 
  -5   8   3      266.33      243.81     15.01 o 
  -4   8   3      168.51      176.25     13.90 o 
  -3   8   3      625.07      614.36     20.85 o 
  -2   8   3      153.51      135.64      7.04 o 
  -1   8   3       28.71       24.83      3.89 o 
   0   8   3      486.88      517.05     17.61 o 
   1   8   3      446.79      440.85     15.41 o 
   2   8   3        1.95        3.63      2.37 o 
   3   8   3       10.82       10.91      3.05 o 
   4   8   3       58.66       52.87      5.57 o 
   5   8   3       27.71       26.42      4.40 o 
   6   8   3      676.47      678.80     31.36 o 
   7   8   3       69.38       61.62     10.33 o 
  -5   9   3       66.95       39.99     17.24 o 
  -4   9   3       20.63       25.47     10.60 o 
  -3   9   3       19.84       19.01      4.23 o 
  -2   9   3      433.95      477.44     19.58 o 
  -1   9   3      429.51      486.40     22.43 o 
   0   9   3       69.07       68.78      6.31 o 
   1   9   3      171.81      174.04      9.45 o 
   2   9   3       61.77       56.50      7.48 o 
   3   9   3        8.32       11.93      3.38 o 
   4   9   3      109.27      102.32      7.51 o 
   5   9   3      150.91      151.26      9.87 o 
   6   9   3       22.33       18.42      4.79 o 
  -4  10   3       35.97       40.44      9.31 o 
  -3  10   3        2.88        5.36      4.78 o 
  -2  10   3       27.32       28.42      5.19 o 
  -1  10   3      152.72      170.31     10.20 o 
   0  10   3      720.90      863.88     37.47 o 
   1  10   3        1.52        7.19      4.13 o 
   2  10   3        4.30        1.53      3.22 o 
   3  10   3       43.22       42.99      5.68 o 
   4  10   3        3.03        2.24      5.24 o 
   5  10   3      125.41      138.90      9.70 o 
  -2  11   3       11.19       10.71      4.85 o 
  -1  11   3       97.51      118.48      9.21 o 
   0  11   3       58.42       77.00      9.29 o 
   1  11   3      131.01      146.42     11.64 o 
   2  11   3        3.58        0.94      4.46 o 
   3  11   3       50.31       41.83      6.14 o 
   4  11   3       54.15       48.81      6.63 o 
  -1  -9   4      188.38      261.32     18.06 o 
   0  -9   4       76.47      106.22      9.40 o 
   1  -9   4       61.16       67.45      8.92 o 
   2  -9   4      400.00      457.56     65.82 o 
  -3  -8   4      100.12      130.70     11.49 o 
  -2  -8   4      172.56      183.03     13.34 o 
  -1  -8   4       43.42       35.56      5.71 o 
   0  -8   4       99.62      108.80      8.57 o 
   1  -8   4      129.40      137.03      9.23 o 
   2  -8   4      415.96      428.26     32.59 o 
   3  -8   4      153.47      107.61     32.36 o 
   4  -8   4       75.62       73.84     11.36 o 
  -4  -7   4       58.52       44.51      7.85 o 
  -3  -7   4       89.20       91.41      9.86 o 
  -2  -7   4       67.56       65.07      6.89 o 
  -1  -7   4       18.44       13.58      3.81 o 
   0  -7   4      141.90      139.92     10.09 o 
   1  -7   4      499.02      524.25     21.76 o 
   2  -7   4      287.77      313.05     28.29 o 
   3  -7   4      243.02      219.08     17.26 o 
   4  -7   4       50.79       41.65      8.45 o 
   5  -7   4       55.48       31.77     18.44 o 
  -5  -6   4        8.54       12.85      5.33 o 
  -4  -6   4       62.92       64.90      8.29 o 
  -3  -6   4      112.49      127.33     10.11 o 
  -2  -6   4       65.07       85.60      7.14 o 
  -1  -6   4      548.19      560.86     21.90 o 
   0  -6   4       13.28       16.54      4.64 o 
   1  -6   4        8.58        7.88      3.02 o 
   2  -6   4      103.86       90.22      7.24 o 
   3  -6   4     1240.33     1150.33     58.32 o 
   4  -6   4       36.81       43.70      8.54 o 
   5  -6   4        2.51       -2.13      4.51 o 
   6  -6   4        9.97        3.09      4.36 o 
  -6  -5   4       44.85       41.93      8.66 o 
  -5  -5   4        0.44       -3.64      3.64 o 
  -4  -5   4       13.68       10.99      5.98 o 
  -3  -5   4      336.38      376.21     16.33 o 
  -2  -5   4       12.68       15.72      3.52 o 
  -1  -5   4       44.38       45.17      4.87 o 
   0  -5   4      783.40      732.93     26.60 o 
   1  -5   4     1495.48     1398.38     47.21 o 
   2  -5   4        2.17        1.99      2.30 o 
   3  -5   4      308.19      269.87     10.67 o 
   4  -5   4        1.09       -0.50      3.06 o 
   5  -5   4      335.80      320.42     14.43 o 
   6  -5   4       85.03       86.22      7.78 o 
   7  -5   4       18.76       13.61      4.68 o 
  -6  -4   4       71.81       79.15     11.02 o 
  -5  -4   4      870.61      975.59     49.46 o 
  -4  -4   4        4.95        6.26      3.03 o 
  -3  -4   4     1369.80     1435.35     48.58 o 
  -2  -4   4       55.58       53.26      4.83 o 
  -1  -4   4     1256.00     1197.95     40.72 o 
   0  -4   4      469.69      430.26     16.61 o 
   1  -4   4      713.29      648.70     20.51 o 
   2  -4   4      913.78      886.63     24.59 o 
   3  -4   4       67.22       64.68      5.25 o 
   4  -4   4      568.43      532.56     18.10 o 
   5  -4   4      756.77      717.23     34.99 o 
   6  -4   4      256.08      270.01     13.10 o 
   7  -4   4       58.82       58.60     14.13 o 
  -7  -3   4      114.26      112.83     17.33 o 
  -6  -3   4       25.55       23.37      6.30 o 
  -5  -3   4      217.39      247.28     14.24 o 
  -4  -3   4       97.28      113.17      7.72 o 
  -3  -3   4      347.84      341.21     14.12 o 
  -2  -3   4      368.97      359.63     12.43 o 
  -1  -3   4        2.68        0.66      1.03 o 
   0  -3   4      657.44      618.84     17.44 o 
   1  -3   4     1018.52      948.85     25.64 o 
   2  -3   4      385.97      373.77     11.39 o 
   3  -3   4       10.70       10.02      1.82 o 
   4  -3   4      288.50      323.92     19.62 o 
   5  -3   4      268.09      241.37     12.69 o 
   6  -3   4      854.65      765.59     28.37 o 
   7  -3   4      333.16      314.19     14.84 o 
   8  -3   4      100.29       82.33      9.87 o 
  -6  -2   4      242.74      266.45     27.75 o 
  -5  -2   4      163.91      187.80     17.99 o 
  -4  -2   4       86.99      104.55      5.06 o 
  -3  -2   4      146.03      143.12      5.71 o 
  -2  -2   4       92.07       73.63      3.56 o 
  -1  -2   4      224.79      210.03      6.86 o 
   0  -2   4      585.35      511.31     16.11 o 
   1  -2   4     1609.79     1694.46     44.13 o 
   2  -2   4       46.87       52.80      3.13 o 
   3  -2   4        5.20        2.44      1.30 o 
   4  -2   4      370.35      454.11     19.83 o 
   5  -2   4      701.97      750.95     54.81 o 
   6  -2   4      208.59      213.36     12.32 o 
   7  -2   4      141.84      135.87      8.66 o 
   8  -2   4       90.08       69.27      8.72 o 
  -7  -1   4       64.47       71.90     14.20 o 
  -6  -1   4      352.04      380.44     16.22 o 
  -5  -1   4        2.19        2.05      1.84 o 
  -4  -1   4        1.48       -0.21      1.63 o 
  -3  -1   4        3.82        5.79      2.19 o 
  -2  -1   4      266.25      262.89      8.32 o 
  -1  -1   4     2803.31     2807.97     71.91 o 
   0  -1   4     1828.70     1759.12     64.34 o 
   1  -1   4      426.92      661.68     29.50 o 
   2  -1   4       13.17       10.75      1.43 o 
   3  -1   4     1470.51     2033.04     58.38 o 
   4  -1   4      770.26     1019.08     30.81 o 
   5  -1   4      897.72     1053.22     38.70 o 
   6  -1   4      364.56      415.13     14.95 o 
   7  -1   4        8.22        4.67      3.76 o 
   8  -1   4        3.10       -2.59      3.86 o 
  -7   0   4      257.90      267.72     18.94 o 
  -6   0   4       12.60       13.80      3.90 o 
  -5   0   4      149.55      151.48      6.62 o 
  -4   0   4       67.06       65.55      4.80 o 
  -3   0   4       76.86       69.26      3.85 o 
  -2   0   4       43.75       62.27      3.67 o 
  -1   0   4      425.06      382.11     11.92 o 
   0   0   4      820.62      800.26     31.01 o 
   1   0   4       22.99       16.93      1.68 o 
   2   0   4      324.78      519.39     14.52 o 
   3   0   4      117.35      163.20      5.64 o 
   4   0   4      449.85      563.80     18.83 o 
   5   0   4     2552.18     2978.88     98.91 o 
   6   0   4      881.87      922.36     53.63 o 
   7   0   4       41.29       39.91      6.31 o 
   8   0   4        8.16        1.29      3.80 o 
   9   0   4       30.58       28.19      6.94 o 
  -7   1   4       41.44       40.82      6.65 o 
  -6   1   4      107.93      128.90      9.31 o 
  -5   1   4      642.98      717.39     23.15 o 
  -4   1   4       26.61       20.76      2.37 o 
  -3   1   4       27.81       20.12      2.09 o 
  -2   1   4     2185.35     2236.29     57.72 o 
  -1   1   4      179.96      143.79      4.86 o 
   0   1   4       70.28       81.32      3.40 o 
   1   1   4       65.12       73.52      2.94 o 
   2   1   4       11.23       21.78      1.82 o 
   3   1   4      217.90      388.77     12.66 o 
   4   1   4      789.31      938.89     28.25 o 
   5   1   4       94.09       99.35      5.22 o 
   6   1   4      582.38      588.42     22.47 o 
   7   1   4      599.82      610.41     23.84 o 
   8   1   4       37.19       42.62      7.07 o 
   9   1   4       82.01       96.04     10.61 o 
  -7   2   4       71.87      100.41     11.06 o 
  -6   2   4        2.99        5.64      3.50 o 
  -5   2   4       11.98       16.11      3.29 o 
  -4   2   4      401.25      410.93     14.16 o 
  -3   2   4     1131.18     1107.90     29.77 o 
  -2   2   4      902.44      842.72     22.80 o 
  -1   2   4       77.00       63.64      3.22 o 
   0   2   4      165.90      169.56      6.06 o 
   1   2   4        0.91        1.05      0.85 o 
   2   2   4     1095.98     1384.97     53.33 o 
   3   2   4      185.01      273.03      8.30 o 
   4   2   4      978.21     1049.14     33.67 o 
   5   2   4       14.86       10.38      3.41 o 
   6   2   4       23.06       20.93      3.57 o 
   7   2   4       13.57       11.01      3.52 o 
   8   2   4      636.80      611.16     24.58 o 
   9   2   4       32.66       30.07      6.79 o 
  -7   3   4        0.44        2.04      4.22 o 
  -6   3   4       79.12       79.04      9.07 o 
  -5   3   4        2.65        4.30      2.71 o 
  -4   3   4      249.75      236.27      9.38 o 
  -3   3   4      710.11      701.77     19.71 o 
  -2   3   4     1213.25     1160.76     33.77 o 
  -1   3   4       57.20       66.44      2.91 o 
   0   3   4      129.65      148.61      4.96 o 
   1   3   4      115.25      106.35      5.02 o 
   2   3   4      998.97     1055.26     40.11 o 
   3   3   4     2513.53     2513.45     64.11 o 
   4   3   4      127.63      108.68      5.65 o 
   5   3   4       72.38       63.33      4.92 o 
   6   3   4      149.49      148.39      9.20 o 
   7   3   4      226.67      194.56     10.46 o 
   8   3   4       25.64       23.70      7.02 o 
   9   3   4       54.22       47.75      7.72 o 
  -7   4   4       25.13       32.18      7.76 o 
  -6   4   4       17.41       17.71      5.05 o 
  -5   4   4      149.03      123.54      9.00 o 
  -4   4   4     3197.37     3219.35    101.39 o 
  -3   4   4      736.08      726.66     22.65 o 
  -2   4   4      147.43      121.95      4.96 o 
  -1   4   4       39.16       48.04      2.78 o 
   0   4   4       75.20       72.16      3.63 o 
   1   4   4      103.40      123.90      4.54 o 
   2   4   4     1158.90     1085.27     28.83 o 
   3   4   4      474.48      412.91     13.56 o 
   4   4   4       11.26       11.12      2.10 o 
   5   4   4      331.15      332.80     18.71 o 
   6   4   4        2.95       -0.12      2.31 o 
   7   4   4      265.76      252.46     19.82 o 
   8   4   4      139.04      126.76      8.91 o 
  -7   5   4        0.50       -0.26      5.89 o 
  -6   5   4       38.07       35.11      6.16 o 
  -5   5   4      112.30      121.56      9.46 o 
  -4   5   4       81.97       81.50      6.34 o 
  -3   5   4     1112.61     1085.60     32.79 o 
  -2   5   4     1779.78     1709.60     55.29 o 
  -1   5   4      256.24      238.81      7.74 o 
   0   5   4        6.32        3.85      1.23 o 
   1   5   4      204.99      165.27      5.88 o 
   2   5   4      406.52      379.60     11.31 o 
   3   5   4      340.69      312.62     10.98 o 
   4   5   4       96.37       94.77      5.05 o 
   5   5   4       45.45       45.03      4.01 o 
   6   5   4        1.91       -1.59      2.34 o 
   7   5   4       61.15       58.61      7.44 o 
   8   5   4      148.01      155.32     19.45 o 
  -6   6   4       16.53       13.27      5.22 o 
  -5   6   4      265.04      284.97     15.84 o 
  -4   6   4       90.57       96.01      6.44 o 
  -3   6   4      344.06      302.55     12.83 o 
  -2   6   4       30.00       28.07      3.19 o 
  -1   6   4      698.97      696.15     19.67 o 
   0   6   4       17.02       13.19      2.42 o 
   1   6   4     2453.89     2451.99     63.61 o 
   2   6   4      511.63      442.02     13.20 o 
   3   6   4      420.83      388.31     13.38 o 
   4   6   4      104.35       93.91      5.21 o 
   5   6   4        1.56        1.40      2.21 o 
   6   6   4       33.96       28.78      5.19 o 
   7   6   4      134.20      142.27     10.78 o 
   8   6   4        3.86       -0.23      4.68 o 
  -6   7   4       91.78      106.94     10.01 o 
  -5   7   4      436.04      450.85     23.53 o 
  -4   7   4       84.00       68.58      6.08 o 
  -3   7   4      288.19      280.15     12.43 o 
  -2   7   4      200.17      179.24      7.87 o 
  -1   7   4        4.00        2.94      1.78 o 
   0   7   4      658.95      679.67     19.62 o 
   1   7   4     2017.88     2060.41     54.26 o 
   2   7   4        0.62       -1.52      1.52 o 
   3   7   4       36.42       30.34      3.97 o 
   4   7   4      461.37      431.01     17.44 o 
   5   7   4        0.72        0.53      2.43 o 
   6   7   4       13.67        5.27      3.85 o 
   7   7   4       68.32       69.40      9.32 o 
  -5   8   4      177.71      209.13     13.85 o 
  -4   8   4       21.72       20.83      5.00 o 
  -3   8   4      510.48      466.64     21.64 o 
  -2   8   4      200.28      242.93     11.45 o 
  -1   8   4      144.11      157.59      7.53 o 
   0   8   4       32.14       27.02      3.89 o 
   1   8   4      242.76      275.53     10.77 o 
   2   8   4      681.82      681.95     25.16 o 
   3   8   4      401.68      378.65     15.80 o 
   4   8   4       13.65       12.64      3.39 o 
   5   8   4       34.66       33.89      4.95 o 
   6   8   4      117.47      125.80     10.34 o 
   7   8   4        3.38       -2.04      3.98 o 
  -5   9   4        8.93        2.05      4.61 o 
  -4   9   4      384.18      390.38     25.35 o 
  -3   9   4        2.15        2.80      3.19 o 
  -2   9   4       39.78       43.09      6.33 o 
  -1   9   4      507.57      545.95     21.49 o 
   0   9   4      638.90      726.36     27.02 o 
   1   9   4       37.32       33.32      4.60 o 
   2   9   4      249.89      235.73     11.63 o 
   3   9   4       82.58       82.25      6.57 o 
   4   9   4      213.21      230.22     11.88 o 
   5   9   4       25.23       26.30      6.17 o 
   6   9   4       19.89       14.12      5.15 o 
  -4  10   4      106.29      117.81     13.56 o 
  -3  10   4       13.60       15.50      5.06 o 
  -2  10   4      284.85      297.24     24.26 o 
  -1  10   4      155.05      181.14     12.20 o 
   0  10   4      617.53      694.61     31.43 o 
   1  10   4       25.22       21.33      5.38 o 
   2  10   4      357.74      376.65     16.75 o 
   3  10   4       33.92       29.35      5.56 o 
   4  10   4      350.98      377.28     17.20 o 
   5  10   4      173.37      173.61     10.84 o 
  -3  11   4        8.78        5.35      8.11 o 
  -2  11   4       68.51      104.69     10.77 o 
  -1  11   4       41.83       60.50      8.04 o 
   0  11   4       63.95       78.68      9.54 o 
   1  11   4      186.24      220.92     15.72 o 
   2  11   4       42.49       66.11     12.62 o 
   3  11   4       15.13       11.15      4.32 o 
   4  11   4      115.92      121.09      9.23 o 
   0  12   4      188.21      280.48     50.70 o 
   1  12   4       25.01       23.82      6.81 o 
   2  12   4        0.32       -2.08      4.97 o 
  -2  -8   5       31.40       41.90     11.70 o 
  -1  -8   5        0.40        1.66      3.95 o 
   0  -8   5       15.25        3.85      3.96 o 
   1  -8   5       93.75       99.54      8.60 o 
   2  -8   5       14.96       10.84      4.96 o 
   3  -8   5      189.31      187.36     29.59 o 
  -3  -7   5       99.92      117.66     11.06 o 
  -2  -7   5        0.64        3.43      3.59 o 
  -1  -7   5       51.55       42.50      5.91 o 
   0  -7   5       31.36       32.84      5.37 o 
   1  -7   5       37.77       36.55      5.38 o 
   2  -7   5      177.91      172.27     10.29 o 
   3  -7   5      541.45      553.08     46.46 o 
   4  -7   5        4.73        7.92      6.30 o 
   5  -7   5        6.36        3.76      6.27 o 
  -4  -6   5      426.91      479.46     24.50 o 
  -3  -6   5      371.66      445.99     25.12 o 
  -2  -6   5        3.65        4.87      3.28 o 
  -1  -6   5       10.51       14.63      3.84 o 
   0  -6   5      106.42       75.64      6.71 o 
   1  -6   5      520.06      521.72     20.97 o 
   2  -6   5       39.28       37.69      5.14 o 
   3  -6   5        0.84       -3.78      4.04 o 
   4  -6   5        0.59       -1.20      4.50 o 
   5  -6   5      479.30      396.43     31.89 o 
   6  -6   5       46.53       27.86      8.28 o 
  -5  -5   5      158.78      175.85     13.25 o 
  -4  -5   5        3.07        4.37      4.04 o 
  -3  -5   5      219.25      258.24     12.92 o 
  -2  -5   5      236.24      276.47     21.03 o 
  -1  -5   5      537.22      609.20     23.43 o 
   0  -5   5       34.28       38.51      5.24 o 
   1  -5   5       10.18        6.50      2.79 o 
   2  -5   5      430.01      418.01     17.08 o 
   3  -5   5      644.96      581.99     26.44 o 
   4  -5   5       89.70       63.00     18.62 o 
   5  -5   5       13.11       19.21      5.99 o 
   6  -5   5       50.96       45.11      7.00 o 
   7  -5   5       60.66       54.01      8.28 o 
  -6  -4   5        1.05        1.74      4.65 o 
  -5  -4   5      381.84      433.32     22.03 o 
  -4  -4   5      233.18      259.77     12.88 o 
  -3  -4   5      414.66      455.08     18.75 o 
  -2  -4   5      206.38      194.03      9.99 o 
  -1  -4   5       17.23        9.58      2.93 o 
   0  -4   5      809.89      802.35     28.68 o 
   1  -4   5     1502.29     1375.52     45.98 o 
   2  -4   5       71.82       55.69      4.38 o 
   3  -4   5      231.05      229.31     10.63 o 
   4  -4   5      470.01      471.43     18.90 o 
   5  -4   5        7.47        5.97      3.76 o 
   6  -4   5      420.53      368.65     19.32 o 
   7  -4   5      116.00       92.29      8.18 o 
  -6  -3   5      322.79      367.10     24.11 o 
  -5  -3   5      452.09      516.89     24.48 o 
  -4  -3   5       13.77       16.39      3.68 o 
  -3  -3   5      679.03      668.76     28.72 o 
  -2  -3   5        4.31        4.81      2.81 o 
  -1  -3   5       68.77       54.66      5.50 o 
   0  -3   5      568.58      521.67     19.16 o 
   1  -3   5      176.76      185.81      9.84 o 
   2  -3   5      173.18      172.18     12.80 o 
   3  -3   5       33.28       37.99      3.07 o 
   4  -3   5        6.47        6.17      2.37 o 
   5  -3   5        4.86        6.24      2.95 o 
   6  -3   5      638.94      603.89     28.50 o 
   7  -3   5       17.42       16.02      4.29 o 
   8  -3   5      398.25      371.95     32.70 o 
  -6  -2   5        2.93        9.40      8.30 o 
  -5  -2   5       24.37       31.96      5.46 o 
  -4  -2   5      791.23      876.67     31.33 o 
  -3  -2   5       23.67       20.98      3.29 o 
  -2  -2   5     1569.73     1491.58     44.00 o 
  -1  -2   5      134.38      130.20      5.81 o 
   0  -2   5      599.06      525.56     16.86 o 
   1  -2   5       69.56       66.89      3.97 o 
   2  -2   5     1103.03     1331.23     39.09 o 
   3  -2   5      197.38      264.06      9.82 o 
   4  -2   5        2.71        1.82      1.84 o 
   5  -2   5      248.64      300.93     15.65 o 
   6  -2   5       37.38       48.18      6.40 o 
   7  -2   5      199.96      159.46      9.55 o 
   8  -2   5       73.11       62.90      8.58 o 
  -6  -1   5      110.45      139.38     16.96 o 
  -5  -1   5        4.43        1.57      2.53 o 
  -4  -1   5      177.18      170.75      7.64 o 
  -3  -1   5       54.38       52.40      3.96 o 
  -2  -1   5     1054.77      976.05     29.47 o 
  -1  -1   5      676.40      663.95     20.59 o 
   0  -1   5     2702.65     2746.42     91.98 o 
   1  -1   5       17.46       13.61      2.01 o 
   2  -1   5      464.29      610.22     21.34 o 
   3  -1   5       22.86       29.18      2.36 o 
   4  -1   5     1351.04     1858.10     54.27 o 
   5  -1   5      406.45      520.09     40.97 o 
   6  -1   5       90.44       81.77      7.33 o 
   7  -1   5        0.58        0.77      3.61 o 
   8  -1   5       38.92       40.42      6.98 o 
  -6   0   5      250.01      353.05     31.34 o 
  -5   0   5       74.03       76.61      5.78 o 
  -4   0   5       58.75       56.01      4.85 o 
  -3   0   5        7.86        9.58      1.82 o 
  -2   0   5     2105.25     2112.96     55.00 o 
  -1   0   5     1677.70     1704.35     44.48 o 
   0   0   5       58.20       48.65      2.37 o 
   1   0   5      118.96      112.57      8.47 o 
   2   0   5      115.48      172.12      6.86 o 
   3   0   5      336.25      517.16     14.94 o 
   4   0   5      436.03      549.36     17.91 o 
   5   0   5     1018.95     1269.34     38.09 o 
   6   0   5        6.28       11.43      2.76 o 
   7   0   5      238.53      263.94     16.65 o 
   8   0   5       13.89       12.08      5.08 o 
  -7   1   5       35.96       33.05      7.40 o 
  -6   1   5      168.05      195.20     12.18 o 
  -5   1   5       13.10        8.63      3.30 o 
  -4   1   5       68.45       64.55      4.83 o 
  -3   1   5      441.27      444.80     14.72 o 
  -2   1   5      471.66      462.85     13.46 o 
  -1   1   5     1809.88     1690.73     44.10 o 
   0   1   5     2060.41     2108.23     54.28 o 
   1   1   5      600.03      615.38     35.31 o 
   2   1   5      222.23      304.31      9.19 o 
   3   1   5      472.83      664.72     18.46 o 
   4   1   5      504.80      705.65     22.04 o 
   5   1   5       96.25       96.17      5.18 o 
   6   1   5       40.55       57.03      5.53 o 
   7   1   5      163.99      178.92     10.07 o 
   8   1   5      111.29      107.60      9.96 o 
   9   1   5      105.47      100.76     12.06 o 
  -7   2   5      109.20      138.55     11.17 o 
  -6   2   5      139.32      143.43     10.34 o 
  -5   2   5       45.01       30.38      4.21 o 
  -4   2   5       61.76       65.35      5.00 o 
  -3   2   5      466.57      453.91     14.90 o 
  -2   2   5      129.77      107.74      4.37 o 
  -1   2   5     3718.80     3560.26     99.06 o 
   0   2   5      702.29      666.58     26.58 o 
   1   2   5      578.98      647.83     29.13 o 
   2   2   5     1048.07     1377.61     45.25 o 
   3   2   5     2592.48     3667.28    102.66 o 
   4   2   5        0.84        0.18      1.13 o 
   5   2   5      108.51       92.07      5.90 o 
   6   2   5      217.62      225.69     13.29 o 
   7   2   5        0.57        3.07      3.11 o 
   8   2   5      137.05      140.34      9.44 o 
   9   2   5        0.66        6.40      7.46 o 
  -7   3   5       21.74       20.42      6.31 o 
  -6   3   5       11.65       17.65      4.95 o 
  -5   3   5       39.83       42.24      5.97 o 
  -4   3   5        0.77       -1.44      2.82 o 
  -3   3   5       40.62       42.10      4.46 o 
  -2   3   5       73.93       58.53      3.48 o 
  -1   3   5      310.36      270.58      9.35 o 
   0   3   5      720.30      693.24     20.87 o 
   1   3   5      615.81      595.72     17.98 o 
   2   3   5        4.39        6.11      1.30 o 
   3   3   5     3030.68     3775.08     96.37 o 
   4   3   5     1233.03     1339.01     35.37 o 
   5   3   5      442.59      429.94     16.88 o 
   6   3   5       89.17       73.63      6.04 o 
   7   3   5       20.26       17.95      4.42 o 
   8   3   5       18.92       13.84      4.07 o 
   9   3   5      130.50      117.00     11.10 o 
  -7   4   5       93.38       92.69     10.29 o 
  -6   4   5       15.50       12.38      4.64 o 
  -5   4   5       42.65       44.57      6.17 o 
  -4   4   5      179.23      188.98      9.42 o 
  -3   4   5       43.11       40.48      4.78 o 
  -2   4   5     1362.07     1282.13     37.35 o 
  -1   4   5       56.66       40.87      2.44 o 
   0   4   5      463.21      529.54     14.94 o 
   1   4   5        2.72        2.31      1.05 o 
   2   4   5     2548.70     2603.92     67.08 o 
   3   4   5        1.05        3.19      1.18 o 
   4   4   5      672.60      635.14     20.05 o 
   5   4   5      515.95      487.13     18.79 o 
   6   4   5      152.44      127.11      7.78 o 
   7   4   5      125.16      122.76      9.23 o 
   8   4   5       64.06       63.09      7.03 o 
  -6   5   5        7.32        4.76      4.13 o 
  -5   5   5      126.42      136.07      9.96 o 
  -4   5   5        0.75       -0.89      2.29 o 
  -3   5   5      369.83      343.84     14.06 o 
  -2   5   5      101.62       90.93      8.04 o 
  -1   5   5      286.08      280.03      8.91 o 
   0   5   5      740.33      745.47     20.61 o 
   1   5   5      263.36      239.82      7.87 o 
   2   5   5       20.99       22.48      2.36 o 
   3   5   5      139.59      137.60      6.12 o 
   4   5   5      863.00      752.03     23.58 o 
   5   5   5      123.89      110.88      6.72 o 
   6   5   5      249.12      224.01     12.79 o 
   7   5   5       52.66       57.73      6.27 o 
   8   5   5       10.41        5.46      4.79 o 
  -6   6   5      172.95      193.26     13.37 o 
  -5   6   5       10.60        8.19      6.28 o 
  -4   6   5        5.06        1.59      2.53 o 
  -3   6   5        2.12        4.04      2.48 o 
  -2   6   5        4.28        1.56      2.24 o 
  -1   6   5      371.36      369.08     14.44 o 
   0   6   5      196.46      190.22      6.87 o 
   1   6   5      592.84      607.14     17.46 o 
   2   6   5        1.26        1.93      1.58 o 
   3   6   5      236.20      218.63      8.72 o 
   4   6   5     1001.10      944.83     29.21 o 
   5   6   5      669.75      630.21     20.82 o 
   6   6   5        3.94        0.31      3.06 o 
   7   6   5       40.72       39.64      8.02 o 
   8   6   5       23.47       21.41      6.07 o 
  -6   7   5      143.05      191.65     13.66 o 
  -5   7   5      259.79      282.62     16.32 o 
  -4   7   5      400.03      395.77     25.89 o 
  -3   7   5       45.53       47.66      6.84 o 
  -2   7   5      245.26      212.12     10.18 o 
  -1   7   5        7.79       10.77      2.73 o 
   0   7   5       75.02       73.50      4.08 o 
   1   7   5      190.89      203.23     10.58 o 
   2   7   5      598.92      628.95     20.33 o 
   3   7   5       54.53       56.04      4.31 o 
   4   7   5       64.07       69.85      8.70 o 
   5   7   5      582.70      564.99     22.01 o 
   6   7   5      987.82      951.80     40.45 o 
   7   7   5       27.78       11.78      9.69 o 
   8   7   5        0.68        2.79      5.39 o 
  -5   8   5      391.79      464.11     29.20 o 
  -4   8   5      483.41      513.72     25.35 o 
  -3   8   5       96.66      100.02      7.08 o 
  -2   8   5       49.18       38.63      4.71 o 
  -1   8   5       79.48       80.90      5.99 o 
   0   8   5      346.56      370.85     13.50 o 
   1   8   5        0.89       -1.82      1.82 o 
   2   8   5        6.94        5.54      2.70 o 
   3   8   5      274.39      286.57     16.18 o 
   4   8   5       84.29       74.47      6.14 o 
   5   8   5       69.02       68.06      6.60 o 
   6   8   5       26.52       29.37      6.05 o 
   7   8   5       36.31       30.43      6.84 o 
  -5   9   5       35.80       29.23      8.32 o 
  -4   9   5        2.77        4.11      4.79 o 
  -3   9   5      120.05      157.62     13.14 o 
  -2   9   5      849.78      916.93     33.01 o 
  -1   9   5       50.32       43.94      6.11 o 
   0   9   5       10.89        5.86      3.48 o 
   1   9   5      143.69      148.97     10.43 o 
   2   9   5      484.82      514.08     24.16 o 
   3   9   5        0.47        1.89      2.90 o 
   4   9   5      237.90      259.47     14.48 o 
   5   9   5        7.28        5.63      3.43 o 
   6   9   5        1.74        1.41      3.96 o 
  -4  10   5       95.07      128.28     14.07 o 
  -3  10   5        1.86        5.82      4.34 o 
  -2  10   5        0.53        3.19      4.62 o 
  -1  10   5       44.58       55.88      9.17 o 
   0  10   5      317.28      336.42     48.49 o 
   1  10   5        9.56        5.94      4.57 o 
   2  10   5       27.21       20.49      5.83 o 
   3  10   5        7.12        2.26      3.56 o 
   4  10   5      195.22      207.02     11.61 o 
   5  10   5       18.65       22.04      5.05 o 
   6  10   5      182.66      181.23     22.31 o 
  -2  11   5       78.57       93.93     10.05 o 
  -1  11   5       10.19        6.63      4.77 o 
   0  11   5        8.92        9.02      6.22 o 
   1  11   5      138.49      143.87     20.56 o 
   2  11   5       12.07        8.85      4.90 o 
   3  11   5       20.08       23.35      5.02 o 
   4  11   5       15.65       20.13      5.52 o 
   0  12   5       19.90       19.00      7.91 o 
   1  12   5       44.97       48.82     10.29 o 
   2  12   5      284.87      352.03     24.77 o 
   0  -8   6      162.83      195.46     21.93 o 
   1  -8   6       53.70       61.75      7.82 o 
  -2  -7   6      209.90      252.08     14.02 o 
  -1  -7   6       49.37       57.94      7.21 o 
   0  -7   6       19.52       19.33      4.82 o 
   1  -7   6       19.36       14.59      4.48 o 
   2  -7   6      140.45      154.63     10.75 o 
   3  -7   6       36.39       34.46      8.73 o 
   4  -7   6      121.59       96.64     13.68 o 
  -3  -6   6      321.38      405.83     21.96 o 
  -2  -6   6      241.70      245.49     13.11 o 
  -1  -6   6       53.50       52.94      6.34 o 
   0  -6   6        0.98       -0.07      2.80 o 
   1  -6   6       90.82       89.81      7.29 o 
   2  -6   6      262.19      250.66     15.43 o 
   3  -6   6      307.82      316.01     24.34 o 
   4  -6   6        6.73        9.00     10.23 o 
   5  -6   6        1.22       -5.27      5.27 o 
  -4  -5   6       11.74       10.18      5.18 o 
  -3  -5   6       56.55       67.14      8.11 o 
  -2  -5   6       15.11       15.47      4.11 o 
  -1  -5   6      108.04      131.16      8.47 o 
   0  -5   6      810.26      737.62     30.65 o 
   1  -5   6      197.05      202.41     12.05 o 
   2  -5   6       57.37       62.12      9.04 o 
   3  -5   6      167.98      144.46     13.89 o 
   4  -5   6      946.23      917.74     68.03 o 
   5  -5   6      170.56      151.09     14.47 o 
   6  -5   6        4.67        3.29      4.88 o 
  -5  -4   6      128.75      147.00     14.43 o 
  -4  -4   6        2.91        4.38      3.63 o 
  -3  -4   6       24.59       19.24      4.08 o 
  -2  -4   6       14.47       11.74      3.50 o 
  -1  -4   6      253.19      257.53     12.40 o 
   0  -4   6        1.75        4.58      2.79 o 
   1  -4   6      291.24      265.44     18.12 o 
   2  -4   6      339.18      338.95     16.42 o 
   3  -4   6       14.10       10.70      2.89 o 
   4  -4   6      344.82      344.37     15.19 o 
   5  -4   6      168.39      140.85     17.15 o 
   6  -4   6      445.48      473.74     51.55 o 
   7  -4   6       16.64       21.02      6.06 o 
  -5  -3   6       84.40       88.78     16.50 o 
  -4  -3   6      606.83      733.33     27.84 o 
  -3  -3   6        3.69        4.13      3.36 o 
  -2  -3   6      310.45      319.50     14.00 o 
  -1  -3   6      126.09      116.98      8.81 o 
   0  -3   6      609.74      587.05     25.51 o 
   1  -3   6      161.70      174.14      8.58 o 
   2  -3   6      378.41      371.02     13.28 o 
   3  -3   6       18.87       20.59      3.10 o 
   4  -3   6       67.13       66.61      5.80 o 
   5  -3   6      365.86      395.31     16.91 o 
   6  -3   6      317.82      296.36     23.44 o 
   7  -3   6       51.58       56.62      8.07 o 
  -6  -2   6       83.45       70.14     10.82 o 
  -5  -2   6       85.06       95.99     10.49 o 
  -4  -2   6      101.75      123.15      7.86 o 
  -3  -2   6       75.23       79.10      5.94 o 
  -2  -2   6      666.33      649.59     23.91 o 
  -1  -2   6       24.43       23.36      2.82 o 
   0  -2   6      704.25      651.59     20.67 o 
   1  -2   6      231.02      220.43      8.63 o 
   2  -2   6      719.79      722.88     25.78 o 
   3  -2   6        4.92        5.99      2.08 o 
   4  -2   6      795.69     1068.73     32.75 o 
   5  -2   6       19.51       19.95      3.34 o 
   6  -2   6       59.32       73.76      6.60 o 
   7  -2   6       25.22       15.29      4.32 o 
   8  -2   6      190.23      205.29     14.25 o 
  -6  -1   6      269.17      296.08     28.02 o 
  -5  -1   6       46.05       45.29      6.12 o 
  -4  -1   6        3.28        5.78      3.09 o 
  -3  -1   6       38.20       32.96      3.61 o 
  -2  -1   6       98.67       90.56      7.32 o 
  -1  -1   6       26.84       25.75      2.82 o 
   0  -1   6      285.13      273.29     11.90 o 
   1  -1   6       24.90       21.50      2.86 o 
   2  -1   6     1443.70     1637.97     47.74 o 
   3  -1   6      387.49      477.64     20.62 o 
   4  -1   6      379.78      500.17     16.93 o 
   5  -1   6      164.23      229.20      9.65 o 
   6  -1   6      167.31      207.71     11.22 o 
   7  -1   6        6.21        9.55      4.57 o 
   8  -1   6        8.42       -1.47      4.37 o 
  -6   0   6      246.60      273.21     41.20 o 
  -5   0   6      279.55      275.38     14.79 o 
  -4   0   6      171.11      200.17     15.41 o 
  -3   0   6       56.36       65.44      4.84 o 
  -2   0   6        6.17        9.11      2.16 o 
  -1   0   6        0.84        0.86      1.40 o 
   0   0   6      565.84      595.11     18.64 o 
   1   0   6      338.87      347.38     21.22 o 
   2   0   6      448.96      710.81     19.53 o 
   3   0   6      660.48      856.19     23.73 o 
   4   0   6      243.17      335.15     12.17 o 
   5   0   6      290.65      401.25     14.38 o 
   6   0   6      151.17      195.19     10.29 o 
   7   0   6      285.22      334.46     27.93 o 
   8   0   6       13.96       13.94      4.86 o 
  -6   1   6      222.11      204.22     15.82 o 
  -5   1   6       11.50       14.45      4.05 o 
  -4   1   6      295.90      286.47     13.04 o 
  -3   1   6      184.46      204.98      8.30 o 
  -2   1   6      141.30      136.09      5.35 o 
  -1   1   6      376.56      344.87     11.39 o 
   0   1   6        5.75        3.24      1.14 o 
   1   1   6      978.73      981.25     34.13 o 
   2   1   6       80.46       81.15      4.17 o 
   3   1   6      342.75      424.66     12.72 o 
   4   1   6      273.18      376.32     13.10 o 
   5   1   6       26.72       30.58      3.87 o 
   6   1   6      326.47      435.41     17.88 o 
   7   1   6      400.31      412.59     21.10 o 
   8   1   6        4.58        1.00      4.22 o 
  -6   2   6       11.49       13.74      4.80 o 
  -5   2   6      266.95      291.24     13.20 o 
  -4   2   6       99.23      104.10      6.66 o 
  -3   2   6       84.50       88.49      7.69 o 
  -2   2   6        5.38       10.46      1.97 o 
  -1   2   6      959.61      898.99     26.85 o 
   0   2   6       88.76       99.01      6.46 o 
   1   2   6     2557.72     2589.59     98.07 o 
   2   2   6      746.57      774.65     25.17 o 
   3   2   6      308.36      425.25     12.67 o 
   4   2   6       58.46       70.93      4.18 o 
   5   2   6      389.03      518.94     29.77 o 
   6   2   6       21.26       22.05      3.87 o 
   7   2   6      321.03      354.29     20.10 o 
   8   2   6      335.68      324.11     15.68 o 
  -6   3   6       19.94       15.40      6.24 o 
  -5   3   6      503.85      587.95     27.09 o 
  -4   3   6      165.90      163.96     10.99 o 
  -3   3   6      379.15      377.47     14.95 o 
  -2   3   6        6.62        5.73      1.88 o 
  -1   3   6        6.33       15.29      2.58 o 
   0   3   6        3.47        2.84      1.40 o 
   1   3   6     1305.83     1301.42     35.32 o 
   2   3   6      878.72      912.32     47.78 o 
   3   3   6       58.76       66.66      3.40 o 
   4   3   6       23.22       22.67      2.25 o 
   5   3   6      193.34      199.75     10.14 o 
   6   3   6      693.47      689.61     25.74 o 
   7   3   6      343.11      333.19     26.23 o 
   8   3   6       15.43       13.27      5.24 o 
  -6   4   6        3.56        0.88      5.33 o 
  -5   4   6       99.67       97.78      7.41 o 
  -4   4   6      301.66      334.96     14.35 o 
  -3   4   6     1443.53     1442.82     47.72 o 
  -2   4   6      266.39      252.52      9.43 o 
  -1   4   6      103.20      104.99      5.01 o 
   0   4   6      242.18      220.39      8.22 o 
   1   4   6        2.23        2.11      1.11 o 
   2   4   6      431.99      398.63     13.11 o 
   3   4   6       82.50       70.29      3.48 o 
   4   4   6      618.16      638.17     20.30 o 
   5   4   6       30.17       25.85      3.64 o 
   6   4   6      290.65      308.68     13.80 o 
   7   4   6      184.74      182.84     10.30 o 
   8   4   6      319.39      296.53     17.41 o 
  -6   5   6       28.90       30.50      8.30 o 
  -5   5   6        1.38        1.39      3.49 o 
  -4   5   6        1.64        1.78      2.56 o 
  -3   5   6     1518.88     1515.15     51.43 o 
  -2   5   6      788.65      746.53     26.25 o 
  -1   5   6      187.90      165.69      6.93 o 
   0   5   6      731.86      682.91     21.17 o 
   1   5   6      111.61       97.33      4.26 o 
   2   5   6      225.42      215.09      7.33 o 
   3   5   6      329.97      324.42     11.53 o 
   4   5   6       43.45       32.22      3.33 o 
   5   5   6        0.61       -1.01      2.50 o 
   6   5   6      443.63      404.51     16.93 o 
   7   5   6        2.09       -0.80      2.96 o 
   8   5   6      102.60       75.62      7.71 o 
  -6   6   6       40.08       34.78      9.13 o 
  -5   6   6        9.08        9.93      4.28 o 
  -4   6   6      370.50      383.36     16.28 o 
  -3   6   6      132.48      125.94      7.54 o 
  -2   6   6      527.55      512.32     19.43 o 
  -1   6   6      587.40      568.91     20.83 o 
   0   6   6      788.47      801.14     24.66 o 
   1   6   6       69.64       68.86      3.70 o 
   2   6   6      148.72      136.54      6.29 o 
   3   6   6       19.37       17.56      3.69 o 
   4   6   6      218.39      206.59      8.67 o 
   5   6   6      703.85      648.27     21.37 o 
   6   6   6      416.44      409.06     19.81 o 
   7   6   6        6.94        2.37      4.22 o 
   8   6   6       94.28       59.87      8.38 o 
  -5   7   6       48.26       38.67      6.71 o 
  -4   7   6      166.71      159.42      9.39 o 
  -3   7   6       41.75       40.47      9.66 o 
  -2   7   6      426.77      418.41     17.69 o 
  -1   7   6       90.30      100.43      9.33 o 
   0   7   6      420.00      436.11     14.91 o 
   1   7   6       11.22        6.19      2.08 o 
   2   7   6        8.22       10.79      2.44 o 
   3   7   6      100.33      104.19      5.73 o 
   4   7   6      449.09      436.19     15.53 o 
   5   7   6      138.87      111.79      7.36 o 
   6   7   6        1.05        0.99      3.35 o 
   7   7   6      297.99      285.59     22.12 o 
   8   7   6       94.93      111.81     11.21 o 
  -5   8   6       45.61       46.43      7.60 o 
  -4   8   6       75.93       89.30     11.18 o 
  -3   8   6      271.17      267.62     12.97 o 
  -2   8   6      587.29      592.46     22.70 o 
  -1   8   6       79.77       94.18      8.12 o 
   0   8   6        1.15        0.45      2.26 o 
   1   8   6      725.90      757.21     27.30 o 
   2   8   6      292.18      314.38     12.77 o 
   3   8   6        8.50        9.79      3.28 o 
   4   8   6        6.48        5.43      3.14 o 
   5   8   6      249.30      222.02     14.98 o 
   6   8   6        0.83       -2.20      5.56 o 
   7   8   6       36.69       19.59      6.33 o 
  -4   9   6        0.61       -0.64      5.15 o 
  -3   9   6       46.07       51.21      7.18 o 
  -2   9   6      150.84      164.21      9.71 o 
  -1   9   6      700.46      745.40     29.38 o 
   0   9   6      172.63      208.79     12.53 o 
   1   9   6       39.26       31.92      6.71 o 
   2   9   6       24.98       26.94      5.22 o 
   3   9   6      847.25      898.58     37.09 o 
   4   9   6      845.73      901.04     33.18 o 
   5   9   6        0.58        3.00      3.61 o 
   6   9   6       28.65       23.09      5.84 o 
  -3  10   6      222.05      259.81     15.79 o 
  -2  10   6       15.30       19.09      5.33 o 
  -1  10   6      161.30      167.06     15.17 o 
   0  10   6       18.75       17.16      6.73 o 
   1  10   6        0.68       -3.32      4.15 o 
   2  10   6       62.37       79.37     10.82 o 
   3  10   6      365.76      443.54     19.40 o 
   4  10   6      153.14      160.70     18.89 o 
   5  10   6      154.41      166.50     18.20 o 
   6  10   6       35.92       23.78      6.41 o 
  -2  11   6       99.52      134.83     20.22 o 
  -1  11   6       78.65       79.81     23.51 o 
   0  11   6       31.79       35.97      8.58 o 
   1  11   6       88.85      104.48     14.20 o 
   2  11   6        4.34        2.51      6.91 o 
   3  11   6       90.48       84.77      9.56 o 
   4  11   6       24.75       17.81      5.11 o 
   0  12   6       56.41       67.92     11.93 o 
   1  12   6        5.48        2.35      6.37 o 
   2  12   6      250.05      265.89     27.10 o 
  -1  -7   7       11.91        5.72      9.59 o 
   0  -7   7      111.79      105.38      9.25 o 
   1  -7   7      118.34      119.83      9.39 o 
   2  -7   7      180.70      192.37     13.93 o 
  -2  -6   7      111.81      110.93      9.37 o 
  -1  -6   7       28.72       31.97      5.53 o 
   0  -6   7       32.96       25.86      7.25 o 
   1  -6   7       11.77       11.43      4.08 o 
   2  -6   7      173.21      159.92     15.03 o 
   3  -6   7       98.89       87.17      9.27 o 
   4  -6   7      150.89      145.37     15.21 o 
  -3  -5   7       22.54       20.67      5.01 o 
  -2  -5   7       84.63       77.87      7.62 o 
  -1  -5   7      111.75       98.76      7.95 o 
   0  -5   7       99.92       78.88      7.27 o 
   1  -5   7        0.88        4.36      3.06 o 
   2  -5   7      383.57      344.42     31.43 o 
   3  -5   7      226.96      194.70     12.72 o 
   4  -5   7        9.61        1.79      5.53 o 
   6  -5   7      270.73      266.40     30.97 o 
  -4  -4   7       74.09       81.78      9.42 o 
  -3  -4   7       10.63       12.02      4.12 o 
  -2  -4   7      103.27      110.62      7.86 o 
  -1  -4   7      180.95      177.82     10.18 o 
   0  -4   7       97.26      109.58      8.39 o 
   1  -4   7       85.01       76.51      6.49 o 
   2  -4   7       34.23       28.96      4.39 o 
   3  -4   7      128.07      136.94     10.35 o 
   4  -4   7      352.22      390.69     36.60 o 
   5  -4   7      512.33      538.70     25.98 o 
   6  -4   7       86.56       96.30     14.09 o 
  -5  -3   7       69.53       86.08     12.51 o 
  -4  -3   7      103.84       99.97      9.42 o 
  -3  -3   7      287.20      300.13     20.27 o 
  -2  -3   7      324.01      337.85     15.11 o 
  -1  -3   7       37.82       50.26      5.51 o 
   0  -3   7       41.16       24.60      4.15 o 
   1  -3   7      184.96      170.62     10.46 o 
   2  -3   7      100.97       96.07      7.00 o 
   3  -3   7      217.60      228.69     11.15 o 
   4  -3   7        4.42        1.52      2.96 o 
   5  -3   7      271.37      340.23     15.54 o 
   6  -3   7        4.38        2.27      4.18 o 
   7  -3   7      165.49      182.77     19.19 o 
  -5  -2   7       66.99       77.49     10.87 o 
  -4  -2   7        5.15        3.31      3.71 o 
  -3  -2   7      244.69      272.66     14.88 o 
  -2  -2   7      744.29      738.21     27.12 o 
  -1  -2   7        4.29        3.08      2.41 o 
   0  -2   7       79.78       68.19      4.56 o 
   1  -2   7      289.21      282.10     10.74 o 
   2  -2   7      323.08      315.22     15.15 o 
   3  -2   7      404.09      489.20     22.20 o 
   4  -2   7      917.37     1192.79     47.23 o 
   5  -2   7       34.52       40.22      5.34 o 
   6  -2   7       65.61       77.87     10.56 o 
   7  -2   7       53.80       47.72      9.30 o 
  -6  -1   7       13.25       16.04      9.59 o 
  -5  -1   7        6.02        0.76      3.72 o 
  -4  -1   7       83.28       90.03      8.07 o 
  -3  -1   7      267.30      268.64     14.51 o 
  -2  -1   7        2.95        0.46      2.15 o 
  -1  -1   7      897.59      852.57     26.62 o 
   0  -1   7        0.71       -1.22      1.55 o 
   1  -1   7      116.57      119.79      6.01 o 
   2  -1   7      246.34      253.12     13.81 o 
   3  -1   7     1457.69     1935.39     63.31 o 
   4  -1   7     1252.33     1761.49     58.98 o 
   5  -1   7      141.73      201.33     10.48 o 
   6  -1   7        3.21        7.04      3.46 o 
   7  -1   7        9.97        7.79      5.92 o 
   8  -1   7      389.30      379.67     26.26 o 
  -6   0   7       54.38       59.44     28.58 o 
  -5   0   7        0.74        3.30      3.56 o 
  -4   0   7      141.57      165.52     14.93 o 
  -3   0   7      278.59      277.46     12.39 o 
  -2   0   7      584.09      584.54     21.68 o 
  -1   0   7      204.37      192.51      7.86 o 
   0   0   7       30.62       28.81      2.90 o 
   1   0   7       12.51       14.50      2.25 o 
   2   0   7      125.00      137.57      8.00 o 
   3   0   7      611.92      784.09     24.58 o 
   4   0   7      138.54      185.00      9.33 o 
   5   0   7      364.35      515.34     17.82 o 
   6   0   7       56.76       67.04      6.34 o 
   7   0   7      109.86      127.67      8.76 o 
   8   0   7      234.27      270.05     16.48 o 
  -6   1   7        6.48        8.76      9.68 o 
  -5   1   7        5.97        9.25      3.98 o 
  -4   1   7      110.05      108.72      9.45 o 
  -3   1   7       61.79       61.19      5.37 o 
  -2   1   7      533.14      520.62     22.46 o 
  -1   1   7      589.57      564.41     20.53 o 
   0   1   7       89.69       88.04      4.50 o 
   1   1   7      191.91      199.67      7.76 o 
   2   1   7      744.41      830.91     28.54 o 
   3   1   7      242.20      319.06     10.33 o 
   4   1   7       17.14       23.38      3.03 o 
   5   1   7      102.70      137.22      6.88 o 
   6   1   7        0.92        1.44      2.88 o 
   7   1   7      137.81      149.47      9.30 o 
   8   1   7      366.11      377.03     20.35 o 
  -6   2   7       33.16       51.43     24.98 o 
  -5   2   7      175.59      185.72     12.54 o 
  -4   2   7       48.99       40.53      5.53 o 
  -3   2   7       73.06       56.26      5.03 o 
  -2   2   7        4.35        4.21      1.81 o 
  -1   2   7      239.76      229.08      8.75 o 
   0   2   7      474.83      468.02     15.16 o 
   1   2   7      907.52      864.13     23.53 o 
   2   2   7      223.45      199.67      8.20 o 
   3   2   7      698.54      900.48     32.47 o 
   4   2   7       83.75      104.76      6.88 o 
   5   2   7      132.02      155.45      8.39 o 
   6   2   7       33.69       38.03      4.86 o 
   7   2   7      280.76      303.80     14.50 o 
   8   2   7       65.21       65.28      7.15 o 
  -6   3   7       80.73       88.70     11.67 o 
  -5   3   7      118.10      124.93      8.19 o 
  -4   3   7       11.65       13.91      3.47 o 
  -3   3   7      370.42      385.27     15.60 o 
  -2   3   7        4.35        2.18      1.83 o 
  -1   3   7      151.81      154.83      6.62 o 
   0   3   7      539.73      546.56     17.35 o 
   1   3   7      819.04      726.70     19.97 o 
   2   3   7      147.04      125.09      5.50 o 
   3   3   7      182.57      213.32     11.04 o 
   4   3   7       94.28      155.43      6.13 o 
   5   3   7       32.96       33.74      4.22 o 
   6   3   7      557.64      515.20     44.20 o 
   7   3   7      401.08      370.79     19.21 o 
   8   3   7      157.89      142.34     10.48 o 
  -6   4   7        9.34        4.82      5.83 o 
  -5   4   7      322.52      397.46     17.38 o 
  -4   4   7      303.44      327.95     14.47 o 
  -3   4   7        6.04        7.77      2.82 o 
  -2   4   7        3.19        1.19      2.01 o 
  -1   4   7      424.81      406.35     13.84 o 
   0   4   7      236.71      189.16      7.57 o 
   1   4   7      573.22      548.11     17.50 o 
   2   4   7      691.08      669.58     18.93 o 
   3   4   7      264.19      301.66     10.66 o 
   4   4   7        5.97        7.13      2.08 o 
   5   4   7        8.77       10.05      2.95 o 
   6   4   7      436.68      441.63     18.14 o 
   7   4   7       45.02       36.82      5.29 o 
   8   4   7      214.85      206.52     11.87 o 
  -6   5   7       46.65       61.44     10.05 o 
  -5   5   7       20.29       18.88      5.20 o 
  -4   5   7       37.34       37.72      5.16 o 
  -3   5   7        2.63        1.15      2.39 o 
  -2   5   7      111.58       94.17      6.19 o 
  -1   5   7      498.24      523.74     17.27 o 
   0   5   7      996.99      961.58     29.07 o 
   1   5   7       80.31       54.90      3.86 o 
   2   5   7      139.64      110.57      5.27 o 
   3   5   7      188.34      184.19      7.71 o 
   4   5   7       42.90       47.53      4.10 o 
   5   5   7      205.56      179.33      9.26 o 
   6   5   7      110.62       97.52     11.07 o 
   7   5   7        1.21        5.17      3.21 o 
   8   5   7        9.00        5.74      4.02 o 
  -5   6   7       61.37       67.66      8.53 o 
  -4   6   7       75.98       89.89      6.92 o 
  -3   6   7      500.24      464.80     18.69 o 
  -2   6   7      288.71      281.71     12.51 o 
  -1   6   7       13.53       11.79      2.80 o 
   0   6   7      766.39      766.82     23.99 o 
   1   6   7      360.64      358.18     12.65 o 
   2   6   7      101.09       90.53      5.75 o 
   3   6   7      327.74      309.34     11.45 o 
   4   6   7      543.32      498.51     16.90 o 
   5   6   7      685.74      603.78     26.41 o 
   6   6   7       49.97       40.95      5.32 o 
   7   6   7      177.92      148.45      9.48 o 
   8   6   7        0.49       -2.95      4.14 o 
  -5   7   7      197.43      200.30     13.73 o 
  -4   7   7       40.82       34.93      5.23 o 
  -3   7   7        6.26       10.18      3.99 o 
  -2   7   7       11.76        9.52      3.17 o 
  -1   7   7      118.59      104.77      6.84 o 
   0   7   7     1156.84     1206.64     40.76 o 
   1   7   7      103.93      106.25      6.41 o 
   2   7   7        7.54        4.52      2.30 o 
   3   7   7       72.03       71.88      6.47 o 
   4   7   7        0.59       -0.53      2.23 o 
   5   7   7      616.94      572.62     19.71 o 
   6   7   7      396.05      334.57     38.23 o 
   7   7   7        1.04        2.18      4.32 o 
  -5   8   7       22.31       24.64      6.35 o 
  -4   8   7       46.09       58.03      6.57 o 
  -3   8   7      197.53      197.66     12.39 o 
  -2   8   7       27.24       40.05      8.38 o 
  -1   8   7      205.00      219.97     16.43 o 
   0   8   7      162.69      184.39      9.63 o 
   1   8   7      246.45      253.14     11.77 o 
   2   8   7        1.62        1.70      2.58 o 
   3   8   7      577.21      649.16     24.22 o 
   4   8   7        2.63        0.70      2.76 o 
   5   8   7        6.29        0.98      3.02 o 
   6   8   7       14.70       12.77      4.73 o 
   7   8   7      131.49      167.90     24.70 o 
  -4   9   7       14.46        6.86      5.16 o 
  -3   9   7       96.16       97.14      7.87 o 
  -2   9   7       39.23       34.56      5.13 o 
  -1   9   7      153.35      162.57      9.44 o 
   0   9   7        1.79        0.23      2.84 o 
   1   9   7      186.78      223.60     20.72 o 
   2   9   7       47.09       46.19      9.19 o 
   3   9   7      219.78      232.88     21.52 o 
   4   9   7      154.87      146.63     10.52 o 
   5   9   7      136.77      125.24      9.28 o 
   6   9   7       24.81       21.81      6.64 o 
  -3  10   7       68.16       62.91      7.26 o 
  -2  10   7       84.41      104.53      8.51 o 
  -1  10   7      295.12      342.58     18.22 o 
   0  10   7       41.65       37.47      8.10 o 
   1  10   7        4.52        5.39      5.47 o 
   2  10   7        8.22       11.13      5.88 o 
   3  10   7      163.91      190.64     17.73 o 
   4  10   7      119.46      124.35     11.97 o 
   5  10   7      255.76      300.41     18.84 o 
   6  10   7        9.63        8.81      5.51 o 
  -2  11   7      259.56      288.62     38.31 o 
  -1  11   7       12.49       11.58      6.82 o 
   0  11   7        5.10        0.64      5.90 o 
   1  11   7       41.77       54.50     12.91 o 
   2  11   7       64.96       58.55     10.13 o 
   3  11   7       30.72       15.58     11.80 o 
   4  11   7       91.09       87.34      9.95 o 
   0  12   7       68.52       66.74     17.33 o 
   1  12   7       11.90       20.74      7.95 o 
   2  12   7      363.97      447.23     29.25 o 
  -1  -6   8       90.77       93.71      9.07 o 
   0  -6   8      189.51      199.44     12.04 o 
   1  -6   8        6.25        3.47      3.80 o 
   2  -6   8        8.44        7.93      4.99 o 
   3  -6   8       45.51       46.14     10.40 o 
  -2  -5   8      393.60      479.15     24.51 o 
  -1  -5   8       31.20       22.36      5.35 o 
   0  -5   8       75.43       86.57      9.74 o 
   1  -5   8       31.98       28.22      5.16 o 
   2  -5   8        2.27        2.76      3.29 o 
   3  -5   8        3.76        1.13      4.11 o 
   4  -5   8      243.74      230.47     41.11 o 
   5  -5   8      274.71      289.47     22.50 o 
  -3  -4   8       13.41        9.13      5.11 o 
  -2  -4   8       30.79       15.57      5.41 o 
  -1  -4   8      274.96      296.71     26.40 o 
   0  -4   8      176.80      187.50     10.65 o 
   1  -4   8      185.34      154.37      9.26 o 
   2  -4   8      214.91      176.40      9.99 o 
   3  -4   8       33.43       33.29      5.98 o 
   4  -4   8       54.91       50.88      7.51 o 
   5  -4   8      545.09      579.07     50.88 o 
   6  -4   8       61.85       65.84      9.86 o 
  -4  -3   8       31.86       27.45      6.38 o 
  -3  -3   8      191.90      256.28     19.01 o 
  -2  -3   8        0.77        5.56      3.72 o 
  -1  -3   8      450.34      456.43     18.99 o 
   0  -3   8      298.72      305.08     13.91 o 
   1  -3   8      102.42      100.73      8.13 o 
   2  -3   8        0.62       -1.37      2.62 o 
   3  -3   8        3.85        3.81      3.07 o 
   4  -3   8       43.63       42.48      5.46 o 
   5  -3   8      288.32      343.54     22.06 o 
   6  -3   8       37.28       42.55      7.24 o 
  -4  -2   8        1.55       -3.17      3.64 o 
  -3  -2   8      152.82      155.18     10.87 o 
  -2  -2   8        9.00       10.63      4.09 o 
  -1  -2   8      573.59      588.89     26.45 o 
   0  -2   8       95.03       84.39      9.15 o 
   1  -2   8       81.06       85.88      6.01 o 
   2  -2   8       47.08       51.91      4.53 o 
   3  -2   8      486.64      503.44     20.02 o 
   4  -2   8      198.61      255.07     23.15 o 
   5  -2   8       38.22       43.82      8.81 o 
   6  -2   8       79.35       83.99      7.75 o 
   7  -2   8        3.43       -0.22      7.56 o 
  -5  -1   8       21.26       23.97      7.04 o 
  -4  -1   8       37.24       42.46      6.53 o 
  -3  -1   8      348.05      362.11     31.97 o 
  -2  -1   8       11.76        8.66      3.64 o 
  -1  -1   8      318.06      312.20     13.55 o 
   0  -1   8       30.29       20.51      2.93 o 
   1  -1   8       99.98       76.98      4.86 o 
   2  -1   8      241.10      259.89     10.82 o 
   3  -1   8      176.89      212.71     11.64 o 
   4  -1   8      119.07      168.48     16.77 o 
   5  -1   8      359.46      531.22     21.44 o 
   6  -1   8       20.29       25.40      4.88 o 
   7  -1   8       51.02       55.40     10.49 o 
  -5   0   8      199.71      235.30     17.66 o 
  -4   0   8       60.09       61.48      6.35 o 
  -3   0   8      103.51       96.78      7.45 o 
  -2   0   8     1087.84     1135.11     39.16 o 
  -1   0   8        6.38        4.71      3.67 o 
   0   0   8      168.87      152.24      7.90 o 
   1   0   8       24.96       28.41      3.17 o 
   2   0   8      160.78      154.27      8.54 o 
   3   0   8      152.44      188.56     10.75 o 
   4   0   8      308.41      453.13     23.37 o 
   5   0   8       12.14        9.57      3.48 o 
   6   0   8       50.31       71.75      8.36 o 
   7   0   8       20.72       22.86      5.71 o 
   8   0   8        6.83       -1.20      6.05 o 
  -5   1   8        3.17        1.27      3.87 o 
  -4   1   8      155.29      155.13     12.97 o 
  -3   1   8      228.55      245.43     13.48 o 
  -2   1   8      565.53      615.88     22.97 o 
  -1   1   8       12.09        8.44      2.44 o 
   0   1   8      356.09      296.43     12.51 o 
   1   1   8       81.19       81.69      5.31 o 
   2   1   8     1237.55     1392.20     41.27 o 
   3   1   8      284.96      403.58     14.19 o 
   4   1   8      558.29      740.48     27.03 o 
   5   1   8      138.69      171.01      9.28 o 
   6   1   8        0.61        5.29      3.88 o 
   7   1   8      121.79      170.27     10.36 o 
   8   1   8        1.30        2.58      4.09 o 
  -5   2   8       11.60       13.24      4.61 o 
  -4   2   8      127.28      128.80      9.61 o 
  -3   2   8      259.37      255.39     11.88 o 
  -2   2   8       12.70       13.35      3.78 o 
  -1   2   8       38.63       45.04      5.28 o 
   0   2   8      195.11      171.40      8.44 o 
   1   2   8      898.95      828.44     28.70 o 
   2   2   8     1256.58     1293.66     42.15 o 
   3   2   8      382.68      472.41     14.34 o 
   4   2   8      114.56      138.01      6.73 o 
   5   2   8      203.67      282.58     12.81 o 
   6   2   8       44.32       59.18      7.88 o 
   7   2   8      173.20      218.73     11.73 o 
   8   2   8        5.91       10.59      4.34 o 
  -5   3   8      175.25      220.32     32.98 o 
  -4   3   8      741.91      802.99     34.24 o 
  -3   3   8        0.49       -0.34      2.92 o 
  -2   3   8        1.16        1.87      2.19 o 
  -1   3   8      180.89      162.54      7.19 o 
   0   3   8       18.59       15.78      2.43 o 
   1   3   8       79.66       76.71      4.36 o 
   2   3   8     1366.54     1371.24     53.98 o 
   3   3   8      725.10      768.69     26.22 o 
   4   3   8       32.57       22.91      3.03 o 
   5   3   8       89.02       98.57      6.58 o 
   6   3   8      376.49      430.93     17.96 o 
   7   3   8      112.49       97.72      7.67 o 
   8   3   8      106.11       91.51      9.87 o 
  -5   4   8        1.30        2.03      3.85 o 
  -4   4   8      525.39      554.13     29.34 o 
  -3   4   8      745.76      821.84     40.98 o 
  -2   4   8       23.67       23.77      3.80 o 
  -1   4   8        9.24        5.41      2.07 o 
   0   4   8        1.37        2.24      1.68 o 
   1   4   8     1658.11     1572.72     45.84 o 
   2   4   8      965.34      952.20     30.66 o 
   3   4   8      344.64      351.88     11.21 o 
   4   4   8        0.99        0.07      1.83 o 
   5   4   8       28.73       33.39      4.32 o 
   6   4   8        2.17        6.32      3.09 o 
   7   4   8      286.21      253.80     12.93 o 
   8   4   8      253.91      252.18     13.62 o 
  -5   5   8      111.17      116.44      8.93 o 
  -4   5   8        7.93        5.87      3.21 o 
  -3   5   8       38.31       36.65      4.86 o 
  -2   5   8      217.46      232.15     11.16 o 
  -1   5   8       13.16       11.97      2.54 o 
   0   5   8      224.93      227.57      9.13 o 
   1   5   8      386.54      354.55     12.64 o 
   2   5   8      311.41      272.26     11.62 o 
   3   5   8      796.75      776.42     24.30 o 
   4   5   8      142.42      148.25      7.08 o 
   5   5   8      328.46      322.36     14.11 o 
   6   5   8       72.81       72.64      6.74 o 
   7   5   8       16.97       13.02      4.04 o 
   8   5   8       36.28       30.06      6.49 o 
  -5   6   8      113.36      119.06     10.49 o 
  -4   6   8        8.93        6.30      3.51 o 
  -3   6   8        5.76        4.61      3.05 o 
  -2   6   8      117.44      129.33     15.49 o 
  -1   6   8       46.43       38.40      6.09 o 
   0   6   8      321.99      332.63     12.23 o 
   1   6   8       21.81       21.63      3.04 o 
   2   6   8       15.69       12.29      2.87 o 
   3   6   8       44.94       36.47      6.47 o 
   4   6   8     1142.79     1126.37     34.51 o 
   5   6   8       82.76       75.39      6.16 o 
   6   6   8      409.99      389.74     16.92 o 
   7   6   8      135.94      124.90      8.64 o 
   8   6   8        2.63       -3.16      3.80 o 
  -5   7   8       77.59       68.59      8.98 o 
  -4   7   8       42.82       52.27      6.41 o 
  -3   7   8      129.06      154.87      9.34 o 
  -2   7   8       33.16       24.14      9.37 o 
  -1   7   8      284.07      304.41     13.64 o 
   0   7   8      375.78      364.53     15.27 o 
   1   7   8      110.27      106.62      5.94 o 
   2   7   8       10.58       10.64      3.11 o 
   3   7   8        5.51        1.71      2.58 o 
   4   7   8       13.47       17.90      3.67 o 
   5   7   8      124.06      119.97     15.22 o 
   6   7   8      397.58      369.60     16.46 o 
   7   7   8      190.36      177.01     12.59 o 
  -4   8   8       13.72       14.52      4.77 o 
  -3   8   8       22.80       18.05      4.41 o 
  -2   8   8      216.21      232.12     11.94 o 
  -1   8   8      417.93      450.34     18.52 o 
   0   8   8       10.32        6.86      5.22 o 
   1   8   8      229.14      240.19     14.65 o 
   2   8   8       78.34       67.16      5.91 o 
   3   8   8       79.00       80.33      6.48 o 
   4   8   8       47.25       43.99      5.27 o 
   5   8   8      197.90      194.90     12.38 o 
   6   8   8        5.76        0.08      4.46 o 
   7   8   8       71.96       72.82      9.39 o 
  -3   9   8       26.11       38.05      9.21 o 
  -2   9   8       66.15       63.10      6.87 o 
  -1   9   8      179.12      190.37     11.65 o 
   0   9   8        2.98        9.56      3.39 o 
   1   9   8        1.06       -1.03      3.10 o 
   2   9   8       64.62       65.06      8.16 o 
   3   9   8      224.95      235.41     15.69 o 
   4   9   8      168.79      166.73     11.54 o 
   5   9   8      174.61      188.79     20.46 o 
   6   9   8        2.43        3.72      5.51 o 
  -3  10   8      102.10      133.56      9.86 o 
  -2  10   8      129.35      155.05     10.75 o 
  -1  10   8      134.31      153.17      9.99 o 
   0  10   8       17.66       19.40      6.46 o 
   1  10   8        4.04        6.67      5.32 o 
   2  10   8       30.35       16.92      6.69 o 
   3  10   8       70.22       61.10      7.96 o 
   4  10   8       58.05       64.38      8.30 o 
   5  10   8      162.14      169.77     12.41 o 
  -1  11   8       44.42       59.04     10.60 o 
   0  11   8      237.29      253.81     22.77 o 
   1  11   8        3.03        5.61      6.02 o 
   2  11   8       12.24       13.57      6.24 o 
   3  11   8        0.95       -4.70      4.88 o 
   4  11   8      108.67      101.86     10.17 o 
  -1  -5   9       62.11       52.17     14.56 o 
   0  -5   9      227.62      220.39     14.86 o 
   1  -5   9        3.03        3.83      3.95 o 
   2  -5   9       69.74       59.92      7.04 o 
   3  -5   9      233.08      193.04     13.76 o 
  -2  -4   9        2.73       -5.04      6.01 o 
  -1  -4   9       73.97       87.44      9.92 o 
   0  -4   9      198.41      200.57     13.65 o 
   1  -4   9      138.01      128.90     10.99 o 
   2  -4   9        3.12        2.86      3.40 o 
   3  -4   9       76.68       56.90      8.79 o 
   4  -4   9       56.26       55.65      7.96 o 
   5  -4   9      189.98      232.66     26.92 o 
  -3  -3   9        2.80        4.66      6.18 o 
  -2  -3   9       34.10       29.76      7.82 o 
  -1  -3   9      381.79      399.70     20.77 o 
   0  -3   9       77.47       57.05      9.32 o 
   1  -3   9       61.02       59.91      7.27 o 
   2  -3   9      127.49      104.50      7.61 o 
   3  -3   9      204.71      175.89     16.29 o 
   4  -3   9       53.02       50.42      7.24 o 
   5  -3   9       80.09       90.71      8.54 o 
   6  -3   9       81.24      102.92     20.87 o 
  -4  -2   9       24.51       23.51      6.35 o 
  -3  -2   9       15.91       19.54      5.45 o 
  -2  -2   9       98.22       94.50     17.32 o 
  -1  -2   9       52.01       50.72      6.93 o 
   0  -2   9        4.46        4.08      3.49 o 
   1  -2   9      446.35      383.32     19.08 o 
   2  -2   9       23.70       22.64      3.63 o 
   3  -2   9      229.23      241.88     24.94 o 
   4  -2   9      601.35      744.19     43.69 o 
   5  -2   9      172.37      245.06     23.71 o 
   6  -2   9       78.31      113.58      9.03 o 
  -4  -1   9        5.11       12.17      5.06 o 
  -3  -1   9        0.39       -0.07      3.53 o 
  -2  -1   9      127.37      125.46      9.58 o 
  -1  -1   9      318.10      302.40     16.19 o 
   0  -1   9       45.45       28.63      4.30 o 
   1  -1   9       35.79       21.80      3.86 o 
   2  -1   9       82.47       76.78      6.68 o 
   3  -1   9      281.17      329.22     20.91 o 
   4  -1   9      451.60      600.21     23.39 o 
   5  -1   9      452.15      611.64     24.42 o 
   6  -1   9        7.82        7.88      4.24 o 
   7  -1   9      210.15      254.26     16.37 o 
  -4   0   9       35.19       31.75      6.17 o 
  -3   0   9      389.91      405.88     17.62 o 
  -2   0   9      267.80      281.00     13.17 o 
  -1   0   9       38.12       23.70      4.07 o 
   0   0   9      444.00      401.79     16.33 o 
   1   0   9      128.65      133.96     12.89 o 
   2   0   9       56.75       53.30      5.93 o 
   3   0   9      135.67      172.45      8.47 o 
   4   0   9      552.32      765.31     28.48 o 
   5   0   9        1.01       -2.12      2.75 o 
   6   0   9      248.49      353.49     19.40 o 
   7   0   9       91.05      122.11     10.99 o 
  -5   1   9        0.40       -0.45      5.16 o 
  -4   1   9       22.45       15.78      4.93 o 
  -3   1   9       49.44       41.81      6.14 o 
  -2   1   9      149.72      139.64      8.31 o 
  -1   1   9      262.22      252.54     11.77 o 
   0   1   9       86.32       67.32      5.46 o 
   1   1   9       36.05       32.95      4.17 o 
   2   1   9      349.94      360.60     21.23 o 
   3   1   9        3.56        3.74      2.28 o 
   4   1   9      504.25      675.52     25.37 o 
   5   1   9      341.97      485.54     19.74 o 
   6   1   9      166.34      224.07     17.19 o 
   7   1   9       31.47       28.16      6.41 o 
   8   1   9      110.03      142.28     13.20 o 
  -5   2   9       16.71       21.72      5.89 o 
  -4   2   9       51.89       53.29      7.33 o 
  -3   2   9        2.41        0.13      3.30 o 
  -2   2   9      178.20      175.27      9.46 o 
  -1   2   9      133.29      130.80      7.65 o 
   0   2   9       22.81       17.47      3.39 o 
   1   2   9      122.97      101.91      6.46 o 
   2   2   9       39.14       43.05      6.20 o 
   3   2   9      588.24      701.94     25.41 o 
   4   2   9       35.51       37.91      4.71 o 
   5   2   9      168.77      192.07     12.14 o 
   6   2   9      369.48      421.07     21.38 o 
   7   2   9      205.94      251.04     15.60 o 
   8   2   9       10.12        9.96      5.47 o 
  -5   3   9      119.17      139.03     11.10 o 
  -4   3   9      616.40      642.02     29.16 o 
  -3   3   9       75.43       95.32      8.54 o 
  -2   3   9       59.47       56.03      5.57 o 
  -1   3   9      113.62      106.09      6.75 o 
   0   3   9      234.94      201.78      9.86 o 
   1   3   9      911.66      845.56     36.56 o 
   2   3   9      127.28      114.61      6.75 o 
   3   3   9      184.91      207.39     11.61 o 
   4   3   9       35.67       34.43      5.50 o 
   5   3   9      399.78      474.33     21.82 o 
   6   3   9       70.37       77.15      6.89 o 
   7   3   9      185.52      178.90     10.59 o 
   8   3   9       56.92       53.01      9.69 o 
  -5   4   9      230.53      247.33     22.84 o 
  -4   4   9       38.72       50.05      7.37 o 
  -3   4   9      117.28      125.08     11.41 o 
  -2   4   9      330.18      355.07     17.80 o 
  -1   4   9      278.50      298.59     22.38 o 
   0   4   9       25.82       31.07      3.93 o 
   1   4   9      421.31      400.43     14.00 o 
   2   4   9       67.05       61.11      8.23 o 
   3   4   9      225.48      245.20      9.67 o 
   4   4   9        6.51        7.32      2.66 o 
   5   4   9       36.07       33.88      4.60 o 
   6   4   9       27.18       24.70      4.47 o 
   7   4   9      221.94      185.81     10.66 o 
   8   4   9        2.00        2.24      4.06 o 
  -5   5   9        4.29        1.84      4.62 o 
  -4   5   9      266.96      298.53     16.99 o 
  -3   5   9      425.88      455.44     22.17 o 
  -2   5   9       48.13       33.53      4.64 o 
  -1   5   9      103.59      102.13      6.83 o 
   0   5   9      299.68      289.01     11.21 o 
   1   5   9       87.64       62.52      4.71 o 
   2   5   9       72.63       72.07      4.70 o 
   3   5   9      426.21      395.85     17.75 o 
   4   5   9       56.15       44.81      5.51 o 
   5   5   9       86.56       91.27      6.66 o 
   6   5   9       25.44       19.31      4.44 o 
   7   5   9        4.10        0.94      3.36 o 
   8   5   9        6.17        1.82      4.00 o 
  -4   6   9        7.22       12.26      4.32 o 
  -3   6   9       35.04       37.31      5.12 o 
  -2   6   9       13.33       11.42      3.45 o 
  -1   6   9      493.92      522.39     20.53 o 
   0   6   9      152.63      145.26      8.52 o 
   1   6   9      125.01      116.38      6.36 o 
   2   6   9        4.52        4.01      4.02 o 
   3   6   9       49.31       40.46      4.64 o 
   4   6   9      390.34      327.78     14.13 o 
   5   6   9      121.84      137.94     12.33 o 
   6   6   9      157.66      142.23      9.50 o 
   7   6   9       14.66       13.90      4.40 o 
  -4   7   9       78.65       95.87     11.90 o 
  -3   7   9       84.78       95.63      9.98 o 
  -2   7   9        5.06        4.62      3.47 o 
  -1   7   9      516.05      599.17     23.18 o 
   0   7   9      270.19      281.55     12.94 o 
   1   7   9      191.63      206.62      9.16 o 
   2   7   9      261.23      243.81     11.63 o 
   3   7   9        9.40        8.45      3.34 o 
   4   7   9      100.07       89.68      6.60 o 
   5   7   9       52.93       48.62      6.43 o 
   6   7   9      100.71      107.08      7.96 o 
   7   7   9        3.18        6.34      4.03 o 
  -4   8   9       73.20       86.37     12.36 o 
  -3   8   9        2.79        9.22      4.19 o 
  -2   8   9      162.87      198.18     16.52 o 
  -1   8   9       29.82       20.00      5.61 o 
   0   8   9      647.59      696.10     26.26 o 
   1   8   9      694.36      789.32     33.62 o 
   2   8   9      180.14      196.91     12.13 o 
   3   8   9       67.72       70.85      6.38 o 
   4   8   9       85.95       83.81      7.86 o 
   5   8   9       29.04       25.82      5.77 o 
   6   8   9        4.46        4.18      5.33 o 
   7   8   9       98.69       85.78      9.96 o 
  -3   9   9       26.36       27.19      5.86 o 
  -2   9   9      117.25      117.88      8.72 o 
  -1   9   9        7.75       12.12      3.99 o 
   0   9   9       72.57       88.57      8.84 o 
   1   9   9       44.86       60.48      8.56 o 
   2   9   9      417.97      437.58     21.43 o 
   3   9   9      203.11      226.49     14.64 o 
   4   9   9       89.43       90.69      9.24 o 
   5   9   9        0.38        1.95      4.32 o 
   6   9   9       14.01       10.44      6.64 o 
  -2  10   9       20.34       20.56      5.34 o 
  -1  10   9       53.22       64.31      7.20 o 
   0  10   9       93.77       98.92      9.74 o 
   1  10   9      101.70      104.91     12.27 o 
   2  10   9       40.62       31.93      7.77 o 
   3  10   9      104.89       90.55     13.87 o 
   4  10   9       44.36       40.76      6.79 o 
   5  10   9       32.05       31.54      6.61 o 
  -1  11   9      116.46      120.67     14.12 o 
   0  11   9        6.23        4.26      6.24 o 
   1  11   9      107.48       99.49     12.83 o 
   2  11   9      371.10      458.37     29.14 o 
   3  11   9       64.03       44.72      9.24 o 
   4  11   9        0.34        3.20      4.75 o 
   0  -4  10       23.94       21.77      6.43 o 
   1  -4  10        9.43        6.84      4.84 o 
   2  -4  10       26.44       23.21      6.27 o 
   3  -4  10       17.02       10.46      5.50 o 
  -2  -3  10       77.64       92.16     13.10 o 
  -1  -3  10       23.64       20.21      7.77 o 
   0  -3  10      284.74      303.64     30.79 o 
   1  -3  10      194.65      185.77     22.77 o 
   2  -3  10       85.56      109.83     11.93 o 
   3  -3  10       36.17       22.53      9.39 o 
   4  -3  10        8.24        9.31      5.01 o 
   5  -3  10      116.16      127.91     18.33 o 
  -2  -2  10       92.74       83.86      9.57 o 
  -1  -2  10       30.57       14.92      5.01 o 
   0  -2  10      191.35      196.81     13.02 o 
   1  -2  10       86.31       80.19     10.91 o 
   2  -2  10       43.53       32.03      9.35 o 
   3  -2  10      339.69      345.72     22.20 o 
   4  -2  10        1.01       -0.33      3.36 o 
   5  -2  10        0.51        0.40      3.94 o 
   6  -2  10      115.88      123.76     11.31 o 
  -3  -1  10      108.88      119.87     10.36 o 
  -2  -1  10       22.11       25.32      5.59 o 
  -1  -1  10       38.50       39.68      6.55 o 
   0  -1  10      324.98      292.01     15.99 o 
   1  -1  10      167.02      149.78      8.98 o 
   2  -1  10       40.71       38.17      5.69 o 
   3  -1  10        8.88        3.60      3.66 o 
   4  -1  10        2.10        1.72      3.38 o 
   5  -1  10       99.11      117.55     11.48 o 
   6  -1  10       10.96       16.42     10.34 o 
  -3   0  10      144.59      177.40     18.76 o 
  -2   0  10      291.97      281.71     16.01 o 
  -1   0  10      141.67      147.21      8.98 o 
   0   0  10      160.23      172.66      9.57 o 
   1   0  10      125.16      122.14      7.74 o 
   2   0  10      378.04      361.36     18.15 o 
   3   0  10       99.57       91.51     30.79 o 
   4   0  10        3.23        8.68      4.17 o 
   5   0  10       35.76       62.76      9.69 o 
   6   0  10      253.77      372.25     25.20 o 
   7   0  10        0.71       -4.45      4.47 o 
  -4   1  10       57.36       55.67     10.05 o 
  -3   1  10       41.56       44.49      6.47 o 
  -2   1  10      109.31      106.90      7.69 o 
  -1   1  10      379.54      388.17     16.57 o 
   0   1  10        1.20       -0.96      2.31 o 
   1   1  10      621.14      569.33     21.95 o 
   2   1  10      528.23      485.42     19.27 o 
   3   1  10      128.03      138.35     14.32 o 
   4   1  10       96.51      112.76      8.89 o 
   5   1  10        7.19        6.27      3.58 o 
   6   1  10       96.88      157.68     11.90 o 
   7   1  10      235.04      289.90     17.54 o 
  -4   2  10        2.73        1.28      4.30 o 
  -3   2  10       15.92       15.62      5.07 o 
  -2   2  10      111.48      122.14      8.06 o 
  -1   2  10       26.39       33.76      4.75 o 
   0   2  10      515.34      519.89     20.28 o 
   1   2  10      343.89      304.72     13.54 o 
   2   2  10        0.80        1.52      2.61 o 
   3   2  10       13.02       11.68      3.34 o 
   4   2  10      371.63      465.10     21.93 o 
   5   2  10      643.64      863.84     37.52 o 
   6   2  10       28.64       56.28      7.69 o 
   7   2  10       62.82       87.00      9.85 o 
  -4   3  10       51.20       56.59      7.88 o 
  -3   3  10       30.38       31.81      6.24 o 
  -2   3  10      183.40      226.95     17.00 o 
  -1   3  10      100.63      106.97      7.27 o 
   0   3  10       84.88       78.44      6.35 o 
   1   3  10      114.26      106.16      6.88 o 
   2   3  10      734.29      686.53     25.18 o 
   3   3  10      137.20      155.71     10.00 o 
   4   3  10       36.40       31.57      6.97 o 
   5   3  10       29.83       25.20      6.71 o 
   6   3  10      398.11      499.49     24.52 o 
   7   3  10      248.01      279.82     16.95 o 
  -4   4  10       72.23       83.69     12.12 o 
  -3   4  10      299.97      306.39     17.24 o 
  -2   4  10      122.54      134.79     10.07 o 
  -1   4  10       68.14       65.43      6.39 o 
   0   4  10      489.71      455.31     18.30 o 
   1   4  10      328.48      305.53     13.38 o 
   2   4  10       87.80       77.94      5.98 o 
   3   4  10      575.52      557.56     21.15 o 
   4   4  10      157.99      145.18     12.90 o 
   5   4  10      132.87      184.36     21.75 o 
   6   4  10        2.86        8.48      5.48 o 
   7   4  10       77.05       82.23      9.87 o 
  -4   5  10       72.85       57.32     16.60 o 
  -3   5  10       43.83       48.08      7.24 o 
  -2   5  10      233.49      260.04     15.04 o 
  -1   5  10      118.63      129.94      9.61 o 
   0   5  10      105.88       97.66      6.70 o 
   1   5  10        1.12        0.69      2.24 o 
   2   5  10      330.37      326.87     13.99 o 
   3   5  10      790.13      732.77     26.68 o 
   4   5  10      508.82      489.99     19.37 o 
   5   5  10      326.72      325.95     20.70 o 
   6   5  10       33.03       20.40      5.10 o 
   7   5  10       35.69       14.82      6.97 o 
  -4   6  10        1.46        7.10      4.91 o 
  -3   6  10        6.98       11.70      4.89 o 
  -2   6  10       85.33       75.19     11.77 o 
  -1   6  10      123.25      122.61      8.05 o 
   0   6  10       21.35        7.93      3.20 o 
   1   6  10       36.25       36.06      6.39 o 
   2   6  10       10.93       11.11      3.74 o 
   3   6  10      142.27      135.93      8.20 o 
   4   6  10      699.34      664.84     24.84 o 
   5   6  10      100.16       90.73      8.35 o 
   6   6  10      131.53      113.96      9.45 o 
   7   6  10       12.88        8.44      4.89 o 
  -3   7  10       10.09        5.70      4.05 o 
  -2   7  10       28.56       31.25      5.23 o 
  -1   7  10       73.28       73.34      6.88 o 
   0   7  10      166.22      171.41      9.76 o 
   1   7  10       11.61       12.54      3.22 o 
   2   7  10        2.14        6.14      3.03 o 
   3   7  10       76.29       74.97      6.35 o 
   4   7  10      287.23      268.52     13.33 o 
   5   7  10      169.56      151.01     10.74 o 
   6   7  10        7.52        1.39      4.04 o 
   7   7  10       18.45        7.40      5.09 o 
  -3   8  10        4.38        5.84      4.23 o 
  -2   8  10      212.48      234.30     17.06 o 
  -1   8  10       59.49       51.60      6.23 o 
   0   8  10       31.84       41.54      5.63 o 
   1   8  10        1.22        1.33      3.89 o 
   2   8  10      432.69      450.87     18.75 o 
   3   8  10      160.58      155.13      9.37 o 
   4   8  10      240.21      240.31     12.20 o 
   5   8  10        5.79        6.99      4.45 o 
   6   8  10       63.50       62.05      8.06 o 
  -2   9  10       10.11        7.59      4.35 o 
  -1   9  10       62.30       75.54      7.74 o 
   0   9  10        5.46        0.51      4.12 o 
   1   9  10       89.39       92.72      9.25 o 
   2   9  10      143.54      156.91     11.25 o 
   3   9  10       99.56      105.90     10.43 o 
   4   9  10      132.05      155.74      9.79 o 
   5   9  10       64.69       45.19     11.25 o 
   6   9  10        2.26        1.40      8.76 o 
  -1  10  10        8.30        7.58      4.38 o 
   0  10  10        0.42        1.89      4.68 o 
   1  10  10       22.26       19.18      5.93 o 
   2  10  10       13.25       10.75      5.86 o 
   3  10  10       73.19       56.77      9.75 o 
   4  10  10        8.64       13.99      5.31 o 
   5  10  10       35.25       35.94      6.92 o 
   0  11  10       45.48       45.72     15.49 o 
   1  11  10      116.38      142.64     18.53 o 
   2  11  10        1.29        6.92      6.07 o 
   3  11  10       34.77       41.78      9.36 o 
   1  -3  11       12.63       14.72      5.75 o 
   2  -3  11      167.11      152.26     17.16 o 
   3  -3  11      187.87      136.81     14.19 o 
  -1  -2  11       26.75       20.09      8.78 o 
   0  -2  11        5.46        0.62      4.20 o 
   1  -2  11       14.64       10.46      4.76 o 
   2  -2  11       63.21       79.74      8.94 o 
   3  -2  11      198.29      175.62     15.44 o 
   4  -2  11      136.80      105.04     14.10 o 
  -2  -1  11        3.84        4.98      5.47 o 
  -1  -1  11      105.07      104.28     10.18 o 
   0  -1  11       22.52       12.18      4.58 o 
   1  -1  11       36.80       31.74      6.79 o 
   2  -1  11      316.65      280.78     13.87 o 
   3  -1  11       40.94       35.12      6.24 o 
   4  -1  11        0.97       -4.00      5.03 o 
   5  -1  11       67.32       90.74      9.95 o 
  -2   0  11        4.42        8.57      4.49 o 
  -1   0  11       23.43        9.13      4.73 o 
   0   0  11       58.27       41.34      5.63 o 
   1   0  11      279.28      262.51     15.95 o 
   2   0  11       16.67        8.60      3.75 o 
   3   0  11      194.79      190.13     14.18 o 
   4   0  11       10.73       13.04      4.95 o 
   5   0  11        5.67        8.23      5.40 o 
   6   0  11       53.25       75.54     22.95 o 
  -3   1  11       31.83       28.93     14.29 o 
  -2   1  11       45.26       29.55      5.17 o 
  -1   1  11       92.37       81.51      7.24 o 
   0   1  11       10.00        9.15      3.67 o 
   1   1  11      230.80      196.74     10.62 o 
   2   1  11        4.12        3.35      3.04 o 
   3   1  11      183.78      185.54     12.16 o 
   4   1  11      178.62      210.76     13.23 o 
   5   1  11      218.45      235.91     18.52 o 
   6   1  11        0.81        3.87      5.67 o 
  -3   2  11       29.38       24.34      6.08 o 
  -2   2  11        0.50       -2.96      2.96 o 
  -1   2  11       14.31       13.49      3.85 o 
   0   2  11      596.97      572.35     22.49 o 
   1   2  11        3.68        2.18      2.91 o 
   2   2  11       11.16        7.36      3.19 o 
   3   2  11        4.55        8.23      3.36 o 
   4   2  11        6.59        9.26      4.42 o 
   5   2  11      132.41      164.75     14.91 o 
   6   2  11     1079.79     1324.36     67.83 o 
   7   2  11       40.06       49.39     10.11 o 
  -3   3  11        0.83        0.53      5.25 o 
  -2   3  11        9.80       15.77      5.76 o 
  -1   3  11      177.76      174.51     10.24 o 
   0   3  11      595.73      605.99     38.85 o 
   1   3  11      179.50      178.89      9.84 o 
   2   3  11       12.19       11.33      3.51 o 
   3   3  11      225.83      212.53     14.98 o 
   4   3  11      322.18      339.59     29.96 o 
   5   3  11       46.17       67.30     10.88 o 
   6   3  11      143.15      172.96     15.58 o 
   7   3  11       43.72       48.80     16.96 o 
  -3   4  11       38.58       33.22      6.63 o 
  -2   4  11       74.66       68.65      8.60 o 
  -1   4  11       92.47       84.64      8.03 o 
   0   4  11        5.63        5.26      3.11 o 
   1   4  11      344.29      338.81     14.98 o 
   2   4  11      490.65      447.33     18.21 o 
   3   4  11        4.05        3.86      2.95 o 
   4   4  11        0.56       -1.85      4.38 o 
   5   4  11      216.73      235.80     26.18 o 
   6   4  11      144.95      130.56     13.03 o 
   7   4  11       52.72       48.88      9.50 o 
  -3   5  11        4.50        4.47      4.57 o 
  -2   5  11      100.53       81.56      9.05 o 
  -1   5  11      131.00      148.12     16.75 o 
   0   5  11      164.20      147.57     12.19 o 
   1   5  11        6.43        2.63      2.84 o 
   2   5  11        3.14       -1.76      2.52 o 
   3   5  11       46.90       45.44      6.48 o 
   4   5  11      333.93      314.12     21.29 o 
   5   5  11      372.64      363.47     24.14 o 
   6   5  11       59.39       42.53      9.49 o 
   7   5  11       13.80        8.17      6.40 o 
  -3   6  11      146.58      161.29     12.20 o 
  -2   6  11      208.88      209.90     13.85 o 
  -1   6  11      227.16      261.06     15.29 o 
   0   6  11      169.45      174.38     11.58 o 
   1   6  11       16.08       13.54      4.24 o 
   2   6  11      111.98      100.16      7.12 o 
   3   6  11       85.19       77.77     10.03 o 
   4   6  11      180.37      177.83     11.87 o 
   5   6  11      214.07      187.34     24.06 o 
   6   6  11       13.04       15.02      5.18 o 
   7   6  11       44.71       19.31      5.89 o 
  -3   7  11      105.48      112.97     15.20 o 
  -2   7  11       82.30      116.15     10.36 o 
  -1   7  11      154.62      172.26     11.95 o 
   0   7  11      276.08      273.10     15.50 o 
   1   7  11       41.33       35.07      5.77 o 
   2   7  11      190.24      197.70     10.74 o 
   3   7  11       41.01       37.06      5.23 o 
   4   7  11        6.85        0.74      3.12 o 
   5   7  11      233.06      217.82     13.82 o 
   6   7  11      104.46      112.91     11.14 o 
  -2   8  11       97.21      107.87      9.02 o 
  -1   8  11       23.80       23.10      5.30 o 
   0   8  11      105.92      108.09      8.62 o 
   1   8  11       29.09       21.89      5.52 o 
   2   8  11      137.50      178.03     10.34 o 
   3   8  11      199.04      172.20     10.13 o 
   4   8  11      287.92      275.80     13.65 o 
   5   8  11       19.26        9.70      4.94 o 
   6   8  11      140.18      134.02     10.99 o 
  -1   9  11       33.03       54.91      7.15 o 
   0   9  11       56.90       51.49      7.99 o 
   1   9  11      132.82      167.36     12.17 o 
   2   9  11      229.78      220.20     24.61 o 
   3   9  11       47.45       45.67      6.11 o 
   4   9  11       47.81       57.91      7.72 o 
   5   9  11       24.34        8.01      5.46 o 
   0  10  11       24.86       32.44      7.22 o 
   1  10  11      128.98      151.57     12.08 o 
   2  10  11       63.75       83.26     10.37 o 
   3  10  11      169.16      156.83     14.77 o 
   4  10  11       28.17       27.48      6.59 o 
   0  -1  12        3.29       -0.21      5.69 o 
   1  -1  12      260.55      239.01     25.31 o 
   2  -1  12       48.72       62.78      8.37 o 
   3  -1  12       53.02       31.30      7.88 o 
   4  -1  12       50.62       44.34      9.71 o 
  -1   0  12        0.81        1.68      4.60 o 
   0   0  12        2.11        1.20      4.22 o 
   1   0  12      309.26      280.47     14.13 o 
   2   0  12      205.94      172.23     10.38 o 
   3   0  12      423.02      412.88     32.96 o 
   4   0  12       19.99       13.09      5.72 o 
   5   0  12        0.45        2.58      4.75 o 
  -1   1  12       35.83       30.41      5.49 o 
   0   1  12        0.40       -0.41      3.50 o 
   1   1  12       96.08       81.37      7.65 o 
   2   1  12      103.98       93.64     11.76 o 
   3   1  12      141.57      122.60     10.25 o 
   4   1  12       90.50       79.07      8.95 o 
   5   1  12       83.15       83.04     12.10 o 
  -2   2  12       18.16       12.87      6.09 o 
  -1   2  12       61.26       58.52      9.97 o 
   0   2  12      105.27       78.99     10.46 o 
   1   2  12        2.85       -0.08      3.56 o 
   2   2  12      233.24      222.39     11.80 o 
   3   2  12        7.96        9.37      4.47 o 
   4   2  12       43.09       20.97      8.44 o 
   5   2  12       50.48       46.17      9.32 o 
   6   2  12      155.96      180.27     37.52 o 
  -2   3  12        3.99        3.10      4.42 o 
  -1   3  12       69.60       86.94      7.78 o 
   0   3  12      133.64      118.21     11.26 o 
   1   3  12      419.44      401.44     17.55 o 
   2   3  12      158.61      149.85      9.29 o 
   3   3  12       85.56       79.04      7.35 o 
   4   3  12        0.61        5.66      5.46 o 
   5   3  12       11.39        5.58      5.40 o 
   6   3  12      324.12      404.63     27.56 o 
  -2   4  12       14.05       17.17      5.47 o 
  -1   4  12        0.60       -2.21      3.75 o 
   0   4  12      249.30      251.19     12.75 o 
   1   4  12       45.84       42.26      5.54 o 
   2   4  12       76.58       67.22      7.42 o 
   3   4  12      206.31      174.84      9.96 o 
   4   4  12       43.73       33.76      9.13 o 
   5   4  12        3.79       -1.91      6.82 o 
   6   4  12       18.37       28.76      8.94 o 
  -2   5  12      204.55      241.34     23.38 o 
  -1   5  12        0.87        2.28      4.97 o 
   0   5  12       84.15       95.86      7.86 o 
   1   5  12        0.57       -1.53      2.87 o 
   2   5  12        6.28        0.94      3.02 o 
   3   5  12      143.64      126.41     10.13 o 
   4   5  12      105.19      110.46     18.34 o 
   5   5  12       24.85       25.66      8.94 o 
   6   5  12       16.14       23.60      7.69 o 
  -2   6  12      101.18      108.77     11.11 o 
  -1   6  12      309.96      317.17     18.20 o 
   0   6  12       55.64       51.91      9.25 o 
   1   6  12       11.48       13.27      3.88 o 
   2   6  12       14.51        5.64      4.18 o 
   3   6  12       31.69       23.72      5.46 o 
   4   6  12       38.83       41.85      8.60 o 
   5   6  12      153.65      150.96     14.59 o 
   6   6  12        0.67       -4.51      5.56 o 
  -2   7  12       56.18       47.93     12.91 o 
  -1   7  12      417.61      428.23     34.90 o 
   0   7  12       28.07       34.72      6.85 o 
   1   7  12        7.17        1.82      4.93 o 
   2   7  12       51.60       36.45      6.21 o 
   3   7  12       52.35       34.28      6.13 o 
   4   7  12      106.71       95.52      9.59 o 
   5   7  12       83.12       83.51     17.33 o 
   6   7  12        9.56       10.79      7.04 o 
  -1   8  12       29.75       24.65      6.40 o 
   0   8  12        2.04       -0.45      4.19 o 
   1   8  12      102.94      113.16     20.56 o 
   2   8  12        4.56        3.58      5.44 o 
   3   8  12       59.40       70.95      7.21 o 
   4   8  12      169.18      179.47     12.37 o 
   5   8  12       26.01       23.69      6.28 o 
   0   9  12        1.00        1.50      5.13 o 
   1   9  12        5.95        7.36      6.12 o 
   2   9  12       12.69       14.81      5.74 o 
   3   9  12       60.35       57.37      7.03 o 
   4   9  12       29.82       25.59      5.33 o 
   2  10  12       54.97       48.49     14.38 o 
   1   1  13       81.99       82.60      8.36 o 
   2   1  13      138.65      128.85      9.45 o 
   3   1  13       38.90       31.93      6.88 o 
   4   1  13      100.23       87.05     10.00 o 
   0   2  13      253.38      271.83     14.26 o 
   1   2  13       29.77       29.06      5.51 o 
   2   2  13        1.55        6.25      4.02 o 
   3   2  13       34.65       31.04      7.94 o 
   4   2  13      108.79      131.70     38.72 o 
  -1   3  13        2.77        2.36      4.70 o 
   0   3  13      125.81      124.84     10.88 o 
   1   3  13      803.82      831.70     31.56 o 
   2   3  13       13.36       12.85      4.43 o 
   3   3  13       39.12       33.66      6.71 o 
   4   3  13       92.61       92.80     14.29 o 
   5   3  13       13.40       20.28      7.49 o 
  -1   4  13       20.41       21.29      6.16 o 
   0   4  13      147.51      130.85      9.23 o 
   1   4  13       38.01       35.11      5.91 o 
   2   4  13      421.71      415.26     18.36 o 
   3   4  13       99.94       81.55     10.72 o 
   4   4  13       38.05       31.64      8.76 o 
   5   4  13      169.92      161.80     45.08 o 
  -1   5  13        2.14       -4.33      4.33 o 
   0   5  13       35.62       29.16      6.47 o 
   1   5  13       20.91       23.76      4.99 o 
   2   5  13      174.46      163.46     10.08 o 
   3   5  13       35.93       24.76      5.85 o 
   4   5  13      135.76      132.27     14.07 o 
   5   5  13      114.75      141.45     14.82 o 
   0   6  13       26.56       24.34      6.30 o 
   1   6  13       44.37       42.84      7.29 o 
   2   6  13       49.44       48.51     10.60 o 
   3   6  13      104.56      108.23     15.38 o 
   4   6  13       35.72       34.98      8.97 o 
   5   6  13       77.96       60.86     11.23 o 
   0   7  13       56.57       57.68     10.45 o 
   1   7  13      210.86      252.20     15.46 o 
   2   7  13       21.10       17.94      5.55 o 
   3   7  13       45.10       45.99      7.43 o 
   4   7  13       65.84       62.04     10.76 o 
   1   8  13       36.39       24.79      7.64 o 
   2   8  13        0.42        3.92      5.72 o 
   3   8  13      189.75      172.27     18.01 o 
   4   8  13        4.94        7.68      5.33 o 
   2   4  14      106.89      109.31      9.05 o 
   2   5  14        0.69       -3.85      3.85 o 
   3   5  14       70.22       91.73     10.19 o 
                                                 
